# Supplementary material for: Integrative eQTL and Mendelian randomization analysis reveals key genetic markers in mesothelioma
Source: Respir Res. 2025 Apr 13;26:140. doi: 10.1186/s12931-025-03219-4 (PMC11995628; doi:10.1186/s12931-025-03219-4)
Supplement: Supplementary file 2 — Supplementary Material 2 [file 12931_2025_3219_MOESM2_ESM.xlsx]

## Sheet: Table S1
Table S1 DEGs identification
Rank	DEGs	logFC	P-value	Direction
1	NMU	3.3491	5.1422e-08	up
2	ASPM	2.8323	2.70157e-12	up
3	SPP1	2.46283	1.15815e-07	up
4	SLC12A8	2.43919	7.95503e-11	up
5	COL11A1	2.43196	2.15921e-07	up
6	PLOD2	2.3004	1.29168e-12	up
7	KIF20A	2.25474	4.40595e-09	up
8	COL1A1	2.23256	2.30078e-09	up
9	TOP2A	2.19082	1.35132e-11	up
10	CDH11	2.09292	2.00636e-07	up
11	KRT5	2.08262	0.000696271	up
12	SERPINH1	2.06665	4.45918e-09	up
13	FSCN1	2.03739	2.62022e-14	up
14	UCHL1	1.94316	1.77003e-07	up
15	CDH2	1.91804	2.79219e-08	up
16	PPP1R14B	1.88032	1.96272e-10	up
17	COL3A1	1.86934	1.50758e-05	up
18	HSD3B1	1.85237	0.000741353	up
19	PRC1	1.83759	4.83909e-09	up
20	FAP	1.77531	3.83549e-05	up
21	CEP55	1.7672	7.30804e-09	up
22	KRT18	1.76669	3.41374e-09	up
23	KRT19	1.75699	0.00406022	up
24	MFAP2	1.7569	2.79219e-08	up
25	COL5A1	1.74246	2.91844e-08	up
26	CDC20	1.74244	7.23597e-07	up
27	SULF1	1.70722	0.000348431	up
28	KRT8	1.70033	8.01139e-08	up
29	MDK	1.6946	7.96312e-06	up
30	TGFBI	1.64864	2.90161e-10	up
31	SEC61A1	1.60427	1.75583e-09	up
32	LOXL1	1.59905	1.22227e-06	up
33	NUSAP1	1.59387	2.30078e-09	up
34	CALB2	1.56512	0.0023796	up
35	COMP	1.56441	0.000825139	up
36	CLIC3	1.55114	0.00240294	up
37	GOLPH3L	1.54791	6.78257e-09	up
38	MXRA5	1.53643	0.000199112	up
39	SERPINE1	1.53505	0.000143975	up
40	CPA4	1.53477	0.000116903	up
41	BCAT1	1.52807	1.27276e-06	up
42	HIST1H2BD	1.52184	1.32112e-07	up
43	LOX	1.51867	9.32702e-05	up
44	THBS2	1.51187	8.5824e-05	up
45	COL5A2	1.5091	0.000270769	up
46	TMOD3	1.49627	8.38756e-08	up
47	SHMT2	1.48911	7.57881e-13	up
48	CCNB2	1.48546	1.71979e-09	up
49	FADD	1.47776	1.29886e-11	up
50	GALNT12	1.46825	2.63403e-05	up
51	RUVBL2	1.44823	2.51483e-07	up
52	FCGBP	1.44691	4.90558e-05	up
53	NIF3L1	1.42481	4.76457e-10	up
54	ALDH1A2	1.41213	0.00277493	up
55	WDR41	1.40511	2.75236e-08	up
56	DSP	1.36668	4.48557e-05	up
57	CKS2	1.36603	1.25034e-07	up
58	LRRC1	1.36252	2.74367e-05	up
59	SF3B2	1.357	1.28175e-09	up
60	TWSG1	1.35533	1.34189e-06	up
61	ITGA3	1.35344	1.25034e-07	up
62	HS3ST3A1	1.35203	0.000677984	up
63	PSMB8	1.34804	7.34413e-05	up
64	SEMA3C	1.34749	2.03498e-05	up
65	P4HB	1.33815	2.513e-08	up
66	C1orf112	1.3379	3.05788e-09	up
67	FHL2	1.33717	5.4276e-09	up
68	RFWD3	1.32957	6.94947e-09	up
69	GEMIN6	1.32825	8.53658e-10	up
70	KNTC1	1.32577	2.70842e-10	up
71	MSLN	1.31447	0.0242019	up
72	PBK	1.31077	7.1345e-06	up
73	H2BFS	1.30001	0.00101503	up
74	KIF23	1.29692	4.18294e-07	up
75	ANTXR1	1.29526	5.62418e-08	up
76	UPK1B	1.29513	0.00884627	up
77	MCM2	1.29231	1.60827e-09	up
78	WNT2B	1.29089	2.01817e-05	up
79	FZD2	1.29062	1.96399e-05	up
80	XPOT	1.29051	5.94744e-16	up
81	DAP3	1.2864	1.12577e-07	up
82	KRT14	1.28548	0.032576	up
83	TGM1	1.28362	0.0032806	up
84	SOX4	1.28348	5.70243e-09	up
85	TUBG1	1.28007	3.57546e-07	up
86	COPE	1.27917	2.0914e-08	up
87	APEH	1.27422	9.79292e-07	up
88	CDK7	1.27333	5.62489e-07	up
89	PPAP2C	1.27021	1.02631e-05	up
90	PTOV1	1.26671	3.20714e-05	up
91	HIST1H2BH	1.25593	0.000264956	up
92	TBC1D2	1.25492	0.000108358	up
93	HIST1H2BE	1.25376	5.49233e-05	up
94	PKP2	1.25158	9.36388e-07	up
95	MELK	1.25023	6.71484e-07	up
96	DNMT1	1.24294	1.24235e-07	up
97	KDELC1	1.23879	9.54083e-07	up
98	CRABP2	1.23735	0.00169865	up
99	FGF9	1.23528	0.0105055	up
100	CAD	1.23277	7.54051e-11	up
101	BUB1B	1.23181	2.10455e-08	up
102	PLXDC2	1.23126	5.01878e-05	up
103	SKP2	1.22971	1.84525e-09	up
104	CDH3	1.22843	0.00698845	up
105	ANXA8	1.22611	0.0047658	up
106	FBXL2	1.2235	2.54091e-08	up
107	RHBDF2	1.21109	4.14653e-10	up
108	TYMS	1.21095	2.4092e-07	up
109	KIF11	1.21022	3.51563e-06	up
110	TUBB3	1.20963	1.65788e-09	up
111	RGS1	1.2092	0.00436001	up
112	PSMC4	1.19779	1.49552e-06	up
113	THBS3	1.19596	2.04776e-09	up
114	KIAA0101	1.19456	4.85525e-08	up
115	POSTN	1.19433	0.00985108	up
116	UBE2S	1.19384	0.000530562	up
117	COL1A2	1.19172	0.0167632	up
118	PNMA2	1.18293	8.53658e-10	up
119	HMMR	1.18224	1.15324e-07	up
120	CALU	1.18036	5.27861e-11	up
121	LMAN1	1.17565	4.44654e-08	up
122	BACE2	1.17209	2.0914e-08	up
123	CCNB1	1.16871	1.35794e-05	up
124	CENPF	1.16862	9.20914e-08	up
125	WNT4	1.16722	0.00036815	up
126	PFN2	1.16307	2.6741e-10	up
127	CYBRD1	1.15354	0.00881703	up
128	MICAL2	1.1518	4.02919e-07	up
129	EZH2	1.15021	1.56489e-07	up
130	DYRK4	1.14724	1.41372e-05	up
131	GPC1	1.14599	4.39416e-07	up
132	STEAP3	1.14564	1.02189e-09	up
133	NNT	1.13422	1.30368e-06	up
134	TUBB2B	1.13225	0.0213886	up
135	PAK1IP1	1.12307	5.06283e-05	up
136	PTPLA	1.1201	0.000978476	up
137	RAI14	1.11772	1.23043e-07	up
138	PAWR	1.11633	4.38265e-10	up
139	OXTR	1.11542	0.023766	up
140	FANCF	1.11474	6.42827e-07	up
141	SPAG5	1.11037	1.79984e-07	up
142	GNPDA1	1.10916	1.28295e-07	up
143	MCM4	1.10882	2.46105e-09	up
144	HOXB2	1.10828	4.03188e-07	up
145	TRIM5	1.10438	9.3157e-08	up
146	PLK2	1.10422	4.03901e-05	up
147	GAPDH	1.10138	2.90161e-10	up
148	CLPP	1.10121	1.72228e-05	up
149	CBS	1.1005	4.10114e-06	up
150	C4BPB	1.09883	0.00674687	up
151	KRT15	1.09847	0.000274298	up
152	RCN2	1.0983	4.39416e-07	up
153	TK1	1.09643	0.000321692	up
154	SCG2	1.09618	9.62397e-05	up
155	PLA2G12A	1.0939	1.13117e-05	up
156	FNDC3B	1.08596	4.49133e-07	up
157	AVEN	1.08586	1.38531e-05	up
158	FBXO2	1.0809	0.00948006	up
159	FOXM1	1.08064	0.000270494	up
160	KCTD3	1.07588	4.06816e-06	up
161	PTPLAD1	1.0757	7.88289e-06	up
162	EFEMP1	1.07288	0.00880584	up
163	UBE2M	1.07121	0.000134292	up
164	COL10A1	1.07096	0.000104191	up
165	TMPRSS3	1.06959	0.000150652	up
166	IL18	1.06936	0.00357367	up
167	MAD2L1	1.0644	7.90157e-06	up
168	TTK	1.06187	2.01831e-05	up
169	PPP4R2	1.06142	5.2524e-06	up
170	E2F8	1.06116	0.000316325	up
171	B4GALT4	1.06078	8.43607e-08	up
172	SMYD3	1.06012	1.58033e-05	up
173	LRRC8D	1.05511	8.01501e-10	up
174	TMEM106C	1.05051	8.99825e-07	up
175	HAMP	1.04776	0.000215385	up
176	RPL39L	1.04366	0.00168973	up
177	RRM2	1.04157	2.48612e-05	up
178	GPR126	1.03712	0.00382348	up
179	NSUN5	1.03599	1.08173e-09	up
180	IGFBP2	1.03495	0.017845	up
181	FBN2	1.03204	0.00608982	up
182	CDCA3	1.03134	0.000313813	up
183	GOLT1B	1.02804	4.97224e-08	up
184	FIP1L1	1.02576	3.49063e-05	up
185	CDR2	1.0251	2.28221e-08	up
186	EIF2AK1	1.024	4.10212e-12	up
187	COBLL1	1.02335	0.00484148	up
188	PAICS	1.01983	2.74328e-09	up
189	CHPF	1.01762	3.41236e-09	up
190	HN1	1.01717	1.11533e-06	up
191	F2R	1.01315	0.000256215	up
192	CCNL2	1.00527	0.000395992	up
193	TM7SF3	1.00489	0.000227422	up
194	DKK1	1.00478	0.0434591	up
195	NUP155	1.00478	4.80052e-05	up
196	ADAM10	1.00323	3.08588e-09	up
197	WWC1	1.002	0.00277642	up
198	PSPH	0.997351	3.3033e-06	up
199	PYCARD	0.997343	0.000823879	up
200	XYLT2	0.995867	2.43498e-07	up
201	ZNF23	0.994122	0.00030318	up
202	DBN1	0.992697	3.71984e-08	up
203	E2F5	0.99253	0.000302096	up
204	MAPKAPK5	0.992435	1.01087e-07	up
205	ISYNA1	0.992253	6.40475e-06	up
206	SLC25A13	0.990227	1.65788e-09	up
207	PIGN	0.988327	1.47364e-05	up
208	NME1-NME2	0.987973	8.98866e-13	up
209	SCRN1	0.987772	0.00129292	up
210	TFAP2A	0.986021	1.97184e-05	up
211	ROR1	0.974768	6.38963e-05	up
212	FGD6	0.973629	4.49558e-08	up
213	KCNK1	0.972645	4.92428e-06	up
214	PSAT1	0.970877	0.00109518	up
215	TCFL5	0.969726	7.09416e-05	up
216	IMPAD1	0.958706	5.85138e-07	up
217	USP11	0.954697	3.76045e-05	up
218	WISP1	0.95437	1.28799e-05	up
219	BNC1	0.953639	0.00357564	up
220	EFNA4	0.948874	2.61359e-05	up
221	RAD51AP1	0.942683	4.50943e-05	up
222	SETD8	0.941103	4.10052e-06	up
223	GMNN	0.938937	2.0291e-06	up
224	HDGF	0.938888	1.13669e-09	up
225	MRPL42	0.936486	9.36738e-06	up
226	SDCCAG3	0.933611	2.07798e-08	up
227	AP2M1	0.933526	5.04521e-07	up
228	GMPS	0.932515	1.72741e-09	up
229	ATAD2	0.931917	0.00113603	up
230	SNX24	0.931709	6.0866e-07	up
231	STX1A	0.931279	1.53576e-05	up
232	SMARCA4	0.931189	6.93191e-11	up
233	BDNF	0.926615	0.00126469	up
234	CDK5	0.926607	2.44716e-05	up
235	YEATS2	0.925411	2.11673e-09	up
236	TRIP13	0.925152	2.19969e-06	up
237	GALNT10	0.924952	9.78418e-10	up
238	GPR37	0.92494	0.00585849	up
239	ANXA4	0.924713	3.22769e-06	up
240	PRMT5	0.923754	0.00187189	up
241	PRAF2	0.92337	0.000111872	up
242	ECT2	0.92161	1.18388e-06	up
243	NFE2L3	0.920747	2.76833e-05	up
244	GFPT1	0.919924	2.0914e-08	up
245	LAS1L	0.919165	1.5997e-06	up
246	DAP	0.918473	2.25353e-07	up
247	RSAD2	0.917085	0.0182574	up
248	MRPL35	0.91622	0.000424403	up
249	ITGBL1	0.915242	0.0034993	up
250	TUBB	0.915115	1.92751e-08	up
251	PRKCI	0.913719	2.26162e-07	up
252	TACC3	0.91361	0.00169105	up
253	LY6E	0.912758	0.00699891	up
254	MRPL17	0.91018	3.01526e-07	up
255	DNAJC9	0.909456	3.48019e-11	up
256	SERPINE2	0.909268	0.00492127	up
257	TREM2	0.907542	0.0013549	up
258	SPATS2	0.905483	1.33949e-06	up
259	HIST1H2BG	0.90433	0.000832234	up
260	PTTG1	0.903898	0.000104428	up
261	TXNRD1	0.90358	2.07225e-06	up
262	PTPN14	0.902867	9.96382e-07	up
263	POLD2	0.902583	0.000129961	up
264	GGH	0.901262	3.94524e-05	up
265	SEC24D	0.900421	1.35358e-08	up
266	TIPRL	0.899848	2.98932e-08	up
267	UROS	0.899755	1.71058e-08	up
268	TPX2	0.899328	0.000641898	up
269	KIF15	0.899239	6.05283e-05	up
270	CRIPT	0.897414	2.41683e-05	up
271	PTPRF	0.8968	1.11413e-05	up
272	PPIB	0.896403	3.35418e-07	up
273	ISOC2	0.896043	1.54141e-07	up
274	HIST1H2BK	0.895139	0.00263841	up
275	COL4A5	0.894715	0.000777175	up
276	KRT7	0.894667	0.0257102	up
277	CYP26A1	0.894128	0.0141448	up
278	MRPL3	0.893179	2.37438e-12	up
279	CDK4	0.892595	1.35169e-06	up
280	HCP5	0.892159	0.00636548	up
281	SLC10A3	0.891974	0.00130704	up
282	NME1	0.891844	8.65817e-09	up
283	PEX13	0.890948	1.72021e-05	up
284	CASP6	0.890838	3.52124e-06	up
285	UBE2C	0.890215	0.000169605	up
286	EDIL3	0.889978	0.0138919	up
287	MCTS1	0.889923	2.06822e-08	up
288	CEP192	0.889763	0.00023277	up
289	ACTR3	0.887849	2.94734e-14	up
290	RNF113A	0.886505	7.19263e-05	up
291	IRAK1	0.885727	3.41236e-09	up
292	PRR3	0.884971	1.36516e-06	up
293	STRA13	0.884099	2.78213e-05	up
294	HYOU1	0.883246	3.82533e-07	up
295	MEIS2	0.882113	0.0127536	up
296	ANXA3	0.881086	0.0181172	up
297	MYO1E	0.880704	7.61423e-07	up
298	SEC23A	0.879914	1.12358e-07	up
299	RHBDF1	0.879501	9.73107e-06	up
300	SNF8	0.879042	2.38358e-08	up
301	STYXL1	0.878938	2.05242e-08	up
302	CKAP4	0.878838	3.65548e-11	up
303	APOBEC3B	0.878606	0.00170039	up
304	AP3S1	0.878279	1.10923e-05	up
305	MCM7	0.877224	1.60433e-07	up
306	ATP6V1A	0.876146	1.76089e-09	up
307	HIST1H1C	0.875668	0.00501675	up
308	SLC2A4RG	0.874023	6.32026e-05	up
309	PHKG2	0.873301	5.77277e-06	up
310	RTP4	0.872544	0.00959113	up
311	FKBP11	0.869488	0.000234253	up
312	PCNA	0.867182	1.01473e-06	up
313	DTL	0.863023	0.000628253	up
314	SSSCA1	0.861525	0.000133717	up
315	KPNA2	0.861289	1.25077e-06	up
316	CLK2	0.861159	1.12762e-05	up
317	LAPTM4B	0.860329	6.47557e-05	up
318	PDIA2	0.858829	0.000798942	up
319	DVL3	0.85729	2.16079e-07	up
320	HPS5	0.857245	0.000151166	up
321	TMED7	0.85532	2.06582e-07	up
322	ALDOA	0.853587	1.41618e-05	up
323	POLR3D	0.849132	5.06343e-05	up
324	NME3	0.847581	0.000616359	up
325	ATF6	0.846448	1.87829e-06	up
326	TMEM106B	0.845403	2.04877e-07	up
327	CALML4	0.845398	0.00139211	up
328	ANKRD11	0.845074	1.81059e-05	up
329	TRIM37	0.843467	7.86575e-10	up
330	COQ9	0.841394	9.32702e-05	up
331	AP3D1	0.838412	1.14631e-06	up
332	MRPS15	0.837872	0.000516918	up
333	BMP4	0.836911	0.0336965	up
334	SMARCAL1	0.8368	3.41967e-05	up
335	LRRC61	0.835889	0.00114469	up
336	FSTL3	0.833264	0.0017047	up
337	MCM5	0.832128	0.000952458	up
338	BBS4	0.830987	9.41432e-06	up
339	MEST	0.830803	0.0211265	up
340	GARS	0.829268	4.97362e-09	up
341	CDCP1	0.828692	0.0037629	up
342	DHCR7	0.827322	9.60105e-05	up
343	MGAT4B	0.82702	6.04811e-06	up
344	MYO1D	0.826877	0.0108051	up
345	NCSTN	0.82296	2.73867e-06	up
346	MAGED4	0.822269	0.000137129	up
347	RBBP5	0.822019	0.000104428	up
348	CDYL	0.8217	7.04665e-09	up
349	TUBGCP3	0.817893	1.37822e-05	up
350	CA9	0.817888	0.0020114	up
351	TSSC1	0.817762	1.21292e-08	up
352	TP53I3	0.817392	0.000221871	up
353	MET	0.817218	0.00368492	up
354	CCNA2	0.816683	0.000227422	up
355	DCTN4	0.815891	6.02839e-07	up
356	TNS3	0.815724	0.000141179	up
357	RUVBL1	0.815509	0.000136187	up
358	FEN1	0.814685	3.37979e-05	up
359	TOPBP1	0.813872	4.76554e-09	up
360	ACVR1	0.813548	7.11073e-09	up
361	RAB23	0.812603	0.00466092	up
362	TIMP2	0.812028	0.00186097	up
363	ROR2	0.810748	0.00507747	up
364	RACGAP1	0.810133	8.6561e-07	up
365	WDR4	0.809109	6.19816e-05	up
366	TFG	0.808658	1.65788e-09	up
367	HGS	0.808445	6.7665e-08	up
368	BSG	0.808431	0.000299612	up
369	SRD5A1	0.808154	2.89793e-08	up
370	PRPF19	0.807768	0.000107954	up
371	SGPL1	0.806498	1.67736e-12	up
372	GALNS	0.806201	7.96103e-05	up
373	PLEKHA1	0.805435	0.00619059	up
374	CHEK1	0.803524	1.01473e-06	up
375	DFNA5	0.801044	0.00648555	up
376	PPIH	0.799351	0.000473586	up
377	YEATS4	0.798565	1.13919e-07	up
378	TPM4	0.798065	1.19498e-05	up
379	DERL2	0.797733	1.8278e-05	up
380	ATF2	0.797696	1.77744e-10	up
381	CBR1	0.796961	0.000331807	up
382	TARS	0.796537	6.56401e-07	up
383	DUS4L	0.796506	7.02454e-06	up
384	RNF170	0.79633	6.64772e-05	up
385	MDFIC	0.795701	0.0017962	up
386	MLLT11	0.795671	0.0234475	up
387	RPA3	0.795553	0.000260616	up
388	GAL3ST4	0.794739	9.02334e-05	up
389	STK25	0.794298	6.70213e-06	up
390	SNAPC5	0.794286	2.23551e-09	up
391	LMNB2	0.794012	0.00107204	up
392	TP53	0.793695	6.69519e-06	up
393	PLEK2	0.793518	0.00588613	up
394	PSMD14	0.793125	1.02345e-09	up
395	P4HA1	0.792986	3.26877e-08	up
396	CRIM1	0.792326	0.00149976	up
397	NME4	0.791169	7.88289e-06	up
398	CPOX	0.789974	3.11388e-07	up
399	CBX1	0.788864	6.7665e-08	up
400	BYSL	0.788858	4.15496e-05	up
401	DDA1	0.7879	0.000238511	up
402	LOC202181	0.787179	0.00176275	up
403	EVC	0.78698	0.000152283	up
404	DSG2	0.786608	0.00112674	up
405	LRRC42	0.78454	7.08783e-06	up
406	TBCE	0.784409	2.7612e-09	up
407	MCM6	0.782678	2.58628e-05	up
408	PFKP	0.782642	0.000759152	up
409	MEA1	0.782601	4.50943e-05	up
410	SNX17	0.782298	0.00211721	up
411	DNAJC10	0.782173	5.78835e-08	up
412	ITGB4	0.780354	0.00305247	up
413	COMMD10	0.779764	1.11288e-05	up
414	HCFC1R1	0.7794	0.000177988	up
415	SLC4A2	0.779304	0.00840413	up
416	ZNF185	0.777778	0.000165424	up
417	PGM3	0.776541	0.000161185	up
418	ENO1	0.775411	3.54977e-05	up
419	ZFPM2	0.774044	0.0335262	up
420	LOC145783	0.773232	0.000342835	up
421	C1GALT1	0.771455	6.4917e-06	up
422	CENPA	0.771029	0.000172107	up
423	MPV17	0.770094	0.000665747	up
424	CAND1	0.769814	3.41236e-09	up
425	C16orf58	0.769173	5.32616e-08	up
426	ARMC1	0.767035	2.11511e-09	up
427	BMP2K	0.766927	9.9159e-06	up
428	GPS1	0.764645	0.000157352	up
429	LGALS3BP	0.763545	7.80089e-07	up
430	AHCY	0.763348	4.80464e-06	up
431	SPANXA1	0.761869	0.0246257	up
432	FAM63B	0.761513	9.3709e-05	up
433	E2F3	0.760315	1.63469e-06	up
434	KEAP1	0.759404	7.17038e-08	up
435	ASCC3	0.759306	3.64947e-05	up
436	ALG3	0.758908	0.00135876	up
437	PSMD2	0.757757	1.84846e-07	up
438	PRSS23	0.757222	0.0069242	up
439	HMG20A	0.756761	8.68569e-08	up
440	AMMECR1	0.755045	4.18645e-05	up
441	RPS27L	0.754127	3.5232e-07	up
442	OSBPL3	0.753847	1.84033e-07	up
443	TPD52L2	0.753719	8.03914e-05	up
444	ADCYAP1	0.75273	0.00409647	up
445	PAQR4	0.751798	0.000181506	up
446	IGFBP3	0.750945	0.0296129	up
447	KIF2C	0.750899	0.000132744	up
448	NLGN4Y	0.749862	0.0086386	up
449	REXO4	0.748328	0.000155692	up
450	LACTB2	0.748186	0.000696122	up
451	COL6A1	0.746935	0.00117394	up
452	NEK7	0.745927	7.24934e-05	up
453	PTTG1IP	0.745652	4.07863e-07	up
454	RFC4	0.743605	1.59123e-05	up
455	PUS1	0.743465	0.000137884	up
456	VAX2	0.741021	1.11413e-05	up
457	COPA	0.740851	1.73705e-08	up
458	ADAM9	0.740818	4.72625e-05	up
459	ASNS	0.738789	0.00438339	up
460	BASP1	0.73867	7.88652e-05	up
461	ZNF529	0.738303	0.000925245	up
462	ADCY7	0.736843	2.07181e-05	up
463	BSCL2	0.736657	0.00755909	up
464	FANCG	0.736004	0.00603953	up
465	CKS1B	0.735651	0.0002887	up
466	COL8A2	0.734199	0.0012102	up
467	ATP6V1H	0.734064	1.31596e-06	up
468	SLC39A6	0.731934	1.24643e-06	up
469	CCT7	0.729476	0.000429269	up
470	NMD3	0.72919	1.19935e-05	up
471	FZD6	0.727701	0.00108631	up
472	SYT17	0.72758	0.0246257	up
473	E2F6	0.727045	0.000786101	up
474	ARMCX2	0.726876	0.015004	up
475	CCT2	0.725562	1.55309e-06	up
476	CDK2AP1	0.724904	2.83376e-06	up
477	TRAM1	0.724793	6.22557e-06	up
478	CCT3	0.723913	1.20585e-08	up
479	ERO1L	0.722983	0.00113415	up
480	EIF4EBP1	0.722546	1.78121e-05	up
481	NUP62	0.72222	7.55909e-06	up
482	SHB	0.722033	0.000385152	up
483	GPR1	0.721778	0.0120759	up
484	ZNF652	0.721293	0.0016476	up
485	HRAS	0.720197	2.43008e-05	up
486	CETN2	0.719937	2.90146e-05	up
487	AKT1	0.719846	0.00156331	up
488	PRKDC	0.719509	1.39749e-07	up
489	DUSP14	0.717477	6.35147e-05	up
490	MARCKS	0.717334	0.000135019	up
491	MAP4K4	0.715723	2.31634e-08	up
492	FADS1	0.715455	0.00142109	up
493	AASDHPPT	0.714782	2.82244e-07	up
494	TBCC	0.712849	2.9536e-05	up
495	FKBP10	0.712695	0.00239529	up
496	BET1	0.712425	1.36465e-06	up
497	LSM4	0.71207	6.16549e-06	up
498	AK5	0.71175	0.000914363	up
499	PIAS3	0.711601	0.00134109	up
500	ANAPC1	0.71147	6.01077e-09	up
501	SLC2A5	0.711096	0.000765256	up
502	TPBG	0.711001	5.15744e-05	up
503	DDIT4	0.710992	0.00681406	up
504	FAF1	0.710266	0.00234612	up
505	EPRS	0.709822	1.31483e-07	up
506	COIL	0.709136	1.84569e-05	up
507	KDELR2	0.70911	2.48494e-08	up
508	OGFRL1	0.707888	0.00768401	up
509	FN1	0.706694	0.0389452	up
510	CLIC4	0.706526	2.62033e-05	up
511	NIP7	0.705517	0.000330235	up
512	UBL4A	0.704957	0.00230117	up
513	ADNP	0.704535	9.55341e-08	up
514	PLK4	0.702665	0.000159791	up
515	TMCO3	0.701963	0.000814483	up
516	DONSON	0.701853	1.08842e-06	up
517	TNFSF4	0.701561	0.0311317	up
518	PFN1	0.701108	0.000103169	up
519	CHAF1B	0.700874	0.00840413	up
520	STIL	0.700729	0.000257275	up
521	SLC38A1	0.700421	0.00971947	up
522	ZNF334	0.699469	0.00406022	up
523	MAP1B	0.698112	0.000241012	up
524	STAM	0.697868	0.000147769	up
525	MOCOS	0.697356	0.000449916	up
526	SNRPD2	0.697032	6.47093e-07	up
527	LMAN2L	0.696274	5.2348e-05	up
528	SIAH2	0.695741	0.000528797	up
529	PDIA4	0.695107	9.85614e-07	up
530	DDB2	0.694181	0.00052196	up
531	PPP1R12A	0.693481	4.48969e-05	up
532	ATP10D	0.692932	0.00121849	up
533	KDELR3	0.692687	3.37979e-05	up
534	ADAMTS3	0.692478	0.0243007	up
535	PTS	0.692473	6.12315e-06	up
536	CDC73	0.691931	0.000737199	up
537	IMPA1	0.690861	1.9761e-05	up
538	ATP13A1	0.690006	8.56734e-08	up
539	CRLF1	0.689635	0.0395203	up
540	GFPT2	0.689417	0.0376434	up
541	PAFAH1B3	0.689203	0.00802119	up
542	CUL4B	0.688829	2.98844e-06	up
543	LYPD1	0.687483	0.00626847	up
544	BAD	0.686579	0.000572139	up
545	ACTL6A	0.686433	4.57629e-07	up
546	ZWILCH	0.685922	0.00571063	up
547	PPM1H	0.685918	0.0041824	up
548	CNOT7	0.685509	3.06196e-06	up
549	EIF4G3	0.685221	1.54821e-05	up
550	SARS2	0.684566	0.000755826	up
551	NEK2	0.684298	0.00201394	up
552	SCRIB	0.683263	2.09601e-05	up
553	RFC2	0.683053	2.90679e-05	up
554	SLC2A1	0.682776	0.00107301	up
555	CLSTN3	0.682413	0.00551441	up
556	HMGB3	0.682411	1.14466e-05	up
557	C17orf53	0.680354	0.00111944	up
558	PHTF2	0.680346	2.49431e-06	up
559	FTSJ2	0.680136	2.87377e-07	up
560	RRAS2	0.676339	0.00105053	up
561	MCFD2	0.676062	2.57257e-07	up
562	SLC16A1	0.676031	9.60323e-05	up
563	SUSD4	0.675957	0.0159436	up
564	PHACTR4	0.675039	0.000779385	up
565	ZNF426	0.674188	0.012989	up
566	HPRT1	0.674008	4.59713e-06	up
567	HIST1H2AC	0.67353	0.0132669	up
568	SEZ6L2	0.673468	0.00126317	up
569	INHBA	0.673272	0.00929394	up
570	CHCHD3	0.672648	0.000140433	up
571	CYC1	0.67248	0.00426427	up
572	YARS2	0.672032	1.91749e-07	up
573	CD200	0.671417	0.0467029	up
574	DRAP1	0.671233	0.00164898	up
575	TTC4	0.67113	0.000310097	up
576	CDCA8	0.670962	0.00804978	up
577	TEX2	0.670597	0.00400925	up
578	S100A10	0.66974	0.000367455	up
579	USP39	0.669195	0.00380369	up
580	COPS2	0.669127	2.87377e-07	up
581	CAPG	0.668179	0.013733	up
582	CEP170	0.667291	7.03757e-07	up
583	ITM2C	0.667041	0.00572538	up
584	KIAA1598	0.666163	0.0025793	up
585	TRIM28	0.665872	0.0023796	up
586	APOE	0.66529	0.0422098	up
587	NLK	0.665088	0.000124807	up
588	PLS3	0.662102	0.0041824	up
589	MRPS17	0.661682	4.33669e-07	up
590	LAMA5	0.661635	0.0162387	up
591	LGALS8	0.66094	0.000321692	up
592	HIST1H4H	0.660333	0.0113313	up
593	C12orf10	0.660124	4.66596e-07	up
594	RPE	0.659346	5.4014e-05	up
595	GPR143	0.658201	0.00365696	up
596	LDHA	0.657597	3.54707e-05	up
597	INSIG2	0.657083	8.24369e-05	up
598	POLD1	0.656554	0.00282761	up
599	KIAA0907	0.656494	4.33669e-07	up
600	DEGS1	0.656368	1.5543e-07	up
601	LSR	0.656272	0.0329033	up
602	MPHOSPH9	0.656269	0.00289369	up
603	NCK1	0.656263	2.6284e-06	up
604	MSH6	0.655938	5.93763e-07	up
605	EXOSC5	0.654403	0.000430579	up
606	GATAD1	0.653402	1.20354e-05	up
607	C5orf15	0.653306	7.36873e-09	up
608	SLC9A3R1	0.653227	0.0260642	up
609	SETD4	0.652663	7.08783e-06	up
610	XPO1	0.65224	7.9093e-08	up
611	SMAP1	0.652193	0.000483348	up
612	YIPF5	0.651674	0.00168499	up
613	EPHB2	0.651059	1.44303e-07	up
614	SPIN1	0.650687	0.000455937	up
615	RPL26L1	0.650511	2.77037e-07	up
616	GALNT7	0.649798	3.32145e-05	up
617	CEP290	0.649368	0.000725435	up
618	SCCPDH	0.648924	0.000710723	up
619	MANEA	0.648847	0.00429273	up
620	NRAS	0.648776	3.0095e-06	up
621	PLK1	0.647749	0.00456247	up
622	POLA2	0.647629	0.00108295	up
623	PFAS	0.647136	0.000928079	up
624	NVL	0.647002	0.00043318	up
625	NADSYN1	0.646979	0.0107233	up
626	IARS2	0.646642	0.00101981	up
627	SF3A2	0.646428	0.00339269	up
628	TEAD4	0.64612	0.00136924	up
629	MRC2	0.645894	0.00617306	up
630	KIF4A	0.645421	0.00195094	up
631	SQLE	0.645343	0.000219136	up
632	MTDH	0.644747	1.72507e-09	up
633	MAPK9	0.644726	4.50943e-05	up
634	MTIF2	0.644294	3.41967e-05	up
635	IREB2	0.644222	0.00314625	up
636	GART	0.643845	7.1534e-08	up
637	COMMD9	0.643478	0.000661712	up
638	AGPAT5	0.643428	0.000432452	up
639	PDCD6	0.643063	1.91362e-07	up
640	SOCS5	0.642919	7.81321e-06	up
641	SCARA3	0.642837	0.0152719	up
642	SEC61A2	0.642781	0.000612089	up
643	MPI	0.642266	0.00023032	up
644	ABCC4	0.642174	0.00246244	up
645	SLC38A6	0.641963	1.87371e-05	up
646	WDR12	0.641264	7.34009e-07	up
647	STMN3	0.641013	0.0285408	up
648	GALE	0.640841	1.97272e-05	up
649	NUP93	0.63945	0.00960945	up
650	G6PC3	0.639006	1.40837e-06	up
651	SIPA1L1	0.638178	0.0282143	up
652	SKIL	0.637826	2.25954e-06	up
653	MMP11	0.637319	0.00730106	up
654	PPAT	0.636632	2.49531e-06	up
655	WDR59	0.636246	0.000269492	up
656	RNF4	0.636071	2.19197e-05	up
657	ICT1	0.635057	0.00324255	up
658	ASPHD1	0.63451	0.043606	up
659	NPC1	0.633884	9.87939e-05	up
660	HS2ST1	0.633439	0.000179605	up
661	MRPS11	0.633401	5.83715e-05	up
662	SAMD9	0.633146	0.00338593	up
663	ZNF623	0.632464	0.000382083	up
664	RAP1GDS1	0.631774	4.80052e-05	up
665	PMCH	0.631614	0.00608392	up
666	TCEA2	0.631511	0.00733588	up
667	FAM64A	0.630885	0.0109852	up
668	STAT1	0.630715	0.00229855	up
669	SOAT1	0.630064	0.00049219	up
670	DPP3	0.629944	0.00212381	up
671	TMED2	0.629904	1.04295e-08	up
672	VRK1	0.629794	0.0083935	up
673	DFFB	0.629692	0.00254321	up
674	CEP76	0.629099	0.00015382	up
675	TLR7	0.628927	0.0275161	up
676	SNX5	0.628777	0.000709751	up
677	NDUFA8	0.62855	0.000429269	up
678	QTRTD1	0.628284	8.83875e-06	up
679	RPN1	0.628202	4.96554e-08	up
680	MAGED1	0.627407	2.51086e-06	up
681	OSMR	0.627179	0.00282434	up
682	ANXA2	0.627135	4.70146e-05	up
683	FDXR	0.626215	0.040994	up
684	C1QBP	0.625795	0.00140973	up
685	NAP1L3	0.625732	0.0338613	up
686	ABCC1	0.625402	3.72523e-05	up
687	SLC22A5	0.624464	0.00221453	up
688	DNAJC3	0.624377	0.00406022	up
689	AUP1	0.62386	2.7544e-05	up
690	COPS7B	0.622575	0.000331425	up
691	DLEU2	0.622279	0.000118224	up
692	L1CAM	0.622111	0.0213485	up
693	RHEB	0.621982	2.51483e-07	up
694	BLMH	0.620304	0.0247304	up
695	BOP1	0.620157	0.000854698	up
696	SH3GL1	0.62011	0.000561346	up
697	WDR46	0.61982	0.00804484	up
698	TPI1	0.619456	7.23565e-07	up
699	CTSB	0.619421	0.00368762	up
700	PMM2	0.619034	0.000394086	up
701	TIA1	0.61887	1.59649e-05	up
702	HEATR1	0.618772	6.32026e-05	up
703	BIRC5	0.618772	0.00117807	up
704	TNFRSF12A	0.617934	0.0078161	up
705	GATAD2A	0.617392	0.00044494	up
706	MORF4L2	0.617246	4.80928e-07	up
707	SIL1	0.617103	0.0169383	up
708	LIG1	0.616324	0.00435796	up
709	TSTA3	0.615723	2.4934e-05	up
710	FUT8	0.61466	0.0110263	up
711	MPP6	0.614611	0.0246152	up
712	RASSF4	0.614415	0.0025793	up
713	TFAP2C	0.6141	0.008709	up
714	MST1R	0.614004	0.0205343	up
715	HIST1H1D	0.612704	0.000806054	up
716	PGLS	0.612681	7.30571e-07	up
717	TDO2	0.612278	0.0284139	up
718	HIST1H2BC	0.611824	0.00438044	up
719	IL10RB	0.611432	0.000733582	up
720	FKBP4	0.611414	3.00363e-05	up
721	C9orf3	0.611099	0.00202207	up
722	CSE1L	0.610206	3.86119e-06	up
723	IRF2	0.610095	0.000397147	up
724	ITPR2	0.609959	3.18522e-05	up
725	CPSF1	0.609395	8.03918e-05	up
726	TPRKB	0.609317	1.79301e-05	up
727	GPR137B	0.60928	0.000628253	up
728	AKR1A1	0.609136	5.3282e-07	up
729	DDX41	0.608791	0.00010838	up
730	NCBP1	0.606405	4.5037e-05	up
731	POGK	0.606142	0.00063883	up
732	HIST1H2AE	0.60603	0.0247069	up
733	IMP4	0.60587	0.00238868	up
734	SHC1	0.605027	1.69134e-05	up
735	SLC36A1	0.604237	0.00526331	up
736	PABPC1	0.604092	2.87427e-05	up
737	PRPF4	0.603713	0.0002104	up
738	HEG1	0.603645	0.022846	up
739	SOX11	0.602725	0.0249506	up
740	PAK1	0.602554	0.0144912	up
741	CLNS1A	0.60253	1.01598e-05	up
742	UGCG	0.602133	0.0293608	up
743	PPIF	0.601816	0.000166153	up
744	FKBP14	0.601196	0.00221178	up
745	ENTPD7	0.601171	0.00960691	up
746	GSR	0.600819	0.00764789	up
747	UTP14A	0.60032	1.47346e-06	up
748	FDPS	0.599735	0.000489147	up
749	ARFIP2	0.599609	0.000476797	up
750	SUMO3	0.599422	6.7665e-08	up
751	GMPR2	0.599365	0.0127196	up
752	GNA13	0.597739	0.0051723	up
753	KIF14	0.597737	0.00233114	up
754	TSPAN3	0.597232	0.011338	up
755	SLAMF8	0.596416	0.00834031	up
756	ULBP2	0.595801	0.0228927	up
757	TXNDC9	0.59543	2.52846e-07	up
758	ABI2	0.595253	1.35919e-07	up
759	SRPR	0.594072	0.000342567	up
760	DLG1	0.593869	1.29147e-06	up
761	PAEP	0.593851	0.0373931	up
762	SLC35A5	0.593127	0.00652739	up
763	ZNF532	0.593052	0.0232362	up
764	TTC13	0.592972	0.000196838	up
765	ZGPAT	0.59278	0.00206243	up
766	ARMCX3	0.592747	0.00321619	up
767	PLP2	0.592711	0.00304453	up
768	DOK5	0.592594	0.00807119	up
769	KCNN4	0.592537	0.0275662	up
770	AURKB	0.59178	0.0186026	up
771	GPI	0.591683	3.25034e-05	up
772	P2RX5	0.591521	0.00072377	up
773	TTLL1	0.591182	0.000945599	up
774	ZWINT	0.591082	0.00115495	up
775	ACTN1	0.591058	0.00213092	up
776	LTBR	0.590185	0.00276685	up
777	CNIH4	0.588609	3.53331e-05	up
778	ERCC3	0.588376	0.000831312	up
779	CENPE	0.588298	0.0400639	up
780	KIF18A	0.587875	0.0270616	up
781	GTF2IRD1	0.587266	4.61054e-08	up
782	KLHL12	0.587244	0.000749469	up
783	CMAS	0.58695	0.00167873	up
784	BUB1	0.58676	0.000329079	up
785	TMEM14B	0.58671	0.0035131	up
786	OIP5	0.586616	0.00362673	up
787	SRGAP2	0.586305	0.000454895	up
788	MTMR2	0.586217	2.55089e-07	up
789	TRIM32	0.586154	2.0832e-05	up
790	RRM1	0.586052	0.000168809	up
791	MPZL1	0.58567	6.32026e-05	up
1	HBB	-4.00502	3.78e-28	down
2	HBA1	-3.90114	4.11044e-27	down
3	FABP4	-3.84637	9.45498e-17	down
4	S100A8	-3.17628	1.72574e-20	down
5	CD36	-3.08578	1.49573e-21	down
6	LPL	-3.00395	1.43129e-29	down
7	ADH1B	-2.96	4.8227e-10	down
8	CFD	-2.91468	7.10969e-14	down
9	COX7A1	-2.79733	6.02348e-12	down
10	S100A9	-2.77884	1.27752e-13	down
11	IL6	-2.76403	8.53658e-10	down
12	FOSB	-2.54793	6.89094e-07	down
13	DPT	-2.5307	4.66971e-19	down
14	SELE	-2.5287	9.80773e-13	down
15	ALDH1A1	-2.51798	7.44066e-09	down
16	GPX3	-2.49988	3.0311e-14	down
17	MAOA	-2.49209	8.66187e-16	down
18	HBG1	-2.46894	1.1425e-23	down
19	PCOLCE2	-2.46862	6.76694e-16	down
20	MYH11	-2.4663	3.67777e-15	down
21	G0S2	-2.44753	5.89621e-10	down
22	ADAMTS1	-2.3982	2.07798e-08	down
23	AOC3	-2.34811	9.9503e-21	down
24	SFTPA1	-2.34267	1.55877e-06	down
25	LDB2	-2.33263	6.99786e-11	down
26	CXCL2	-2.32062	5.74672e-11	down
27	PDK4	-2.29184	3.67777e-15	down
28	ADIPOQ	-2.29022	1.94879e-12	down
29	PPARG	-2.27041	3.52726e-13	down
30	ABCA8	-2.22623	1.02812e-09	down
31	CLEC3B	-2.21701	1.96815e-09	down
32	CCDC69	-2.17816	2.24218e-13	down
33	AKR1C3	-2.14705	7.43528e-07	down
34	SFTPC	-2.14208	4.59713e-06	down
35	FAM107A	-2.12184	1.81186e-18	down
36	APOD	-2.10353	1.34633e-10	down
37	TSPAN8	-2.08412	2.27166e-12	down
38	AQP9	-2.04987	0.000161733	down
39	NR4A2	-2.01663	9.73228e-08	down
40	MNDA	-2.01258	1.83134e-09	down
41	HBD	-2.00511	9.12125e-15	down
42	FHL1	-1.99706	3.67966e-09	down
43	FCN1	-1.9821	8.92027e-16	down
44	CLDN5	-1.97971	4.88505e-13	down
45	PTGS2	-1.94425	6.74097e-07	down
46	VNN2	-1.94188	9.51576e-13	down
47	ATP1A2	-1.93515	7.60171e-18	down
48	RGS2	-1.93165	3.86018e-07	down
49	HP	-1.92853	0.00148218	down
50	LEP	-1.9257	2.06481e-11	down
51	CCL14	-1.91977	5.97179e-13	down
52	S100P	-1.91467	1.37259e-13	down
53	CYP4B1	-1.91433	2.31642e-07	down
54	TIMP4	-1.9072	1.02189e-09	down
55	EGR1	-1.90066	7.04665e-09	down
56	VWF	-1.89906	5.24778e-11	down
57	EMCN	-1.89551	2.38261e-16	down
58	MYOC	-1.89028	4.10212e-12	down
59	SPARCL1	-1.86738	2.54091e-08	down
60	LMO3	-1.86392	3.37154e-20	down
61	C7	-1.84351	3.10484e-06	down
62	RBP4	-1.84035	3.33907e-07	down
63	FCGR3B	-1.80845	5.32667e-19	down
64	TSPAN7	-1.79049	5.4447e-08	down
65	TNNC1	-1.78938	3.0905e-05	down
66	CDH5	-1.7891	5.05937e-11	down
67	C10orf10	-1.78786	6.96086e-09	down
68	ABLIM3	-1.78403	2.99588e-09	down
69	GPC3	-1.77832	1.25342e-12	down
70	GNG11	-1.76674	1.74147e-10	down
71	C1orf115	-1.76669	4.13157e-13	down
72	CES1	-1.75846	4.70998e-14	down
73	ACACB	-1.73356	1.47782e-13	down
74	A2M	-1.71915	7.28473e-06	down
75	TMEM100	-1.71818	2.94734e-14	down
76	C8orf4	-1.69496	6.37616e-08	down
77	SEPP1	-1.68933	0.000280103	down
78	CEBPA	-1.67514	1.74809e-10	down
79	CPA3	-1.67072	1.68098e-09	down
80	LYZ	-1.65532	0.00148413	down
81	MMRN1	-1.65456	9.55254e-11	down
82	SERPINA3	-1.65213	4.48991e-07	down
83	TGFBR3	-1.64559	1.79461e-11	down
84	PECAM1	-1.64305	6.91235e-12	down
85	CXCL14	-1.61752	0.000861557	down
86	CIDEC	-1.60933	1.5075e-12	down
87	GPR116	-1.60618	2.81952e-13	down
88	SOCS2	-1.60548	2.30332e-17	down
89	CEACAM6	-1.59837	1.21415e-06	down
90	CLDN18	-1.58073	2.27475e-08	down
91	KLF4	-1.57975	9.55341e-08	down
92	CIDEA	-1.57898	6.03069e-09	down
93	RAI2	-1.57844	4.69313e-09	down
94	LHFP	-1.55603	9.62351e-11	down
95	TNFSF10	-1.55339	6.31767e-07	down
96	MGP	-1.55329	0.00123336	down
97	TF	-1.55115	7.10969e-14	down
98	NR4A3	-1.54976	6.17617e-11	down
99	STOM	-1.54575	1.27752e-13	down
100	TSPAN13	-1.53855	2.43576e-06	down
101	SFTPB	-1.52908	8.14231e-07	down
102	CSRP2	-1.52659	2.1633e-11	down
103	FOS	-1.52423	0.00868328	down
104	SCGB1A1	-1.52368	3.76981e-06	down
105	RNASE1	-1.51184	4.40595e-09	down
106	GPD1L	-1.49712	1.52737e-12	down
107	FBLN2	-1.49414	4.70827e-05	down
108	THBD	-1.49349	5.05469e-07	down
109	CAV1	-1.48879	8.36047e-06	down
110	FBLN5	-1.48816	4.05726e-06	down
111	SERPING1	-1.48687	0.000342567	down
112	MFAP4	-1.48555	4.17983e-05	down
113	BMP2	-1.48271	3.41374e-09	down
114	KIT	-1.48183	5.12065e-10	down
115	FGR	-1.48064	2.16132e-10	down
116	ECHDC3	-1.47251	3.49795e-07	down
117	EPAS1	-1.47007	1.02812e-09	down
118	SFRP1	-1.46994	5.21813e-06	down
119	MT1M	-1.45972	0.00210583	down
120	GMFG	-1.45934	7.30804e-09	down
121	APOLD1	-1.45515	2.04776e-09	down
122	WISP2	-1.45451	2.37197e-09	down
123	CA3	-1.45314	1.07302e-07	down
124	VPS37B	-1.45139	5.18858e-10	down
125	CBX7	-1.45027	9.62351e-11	down
126	CA4	-1.44474	5.51016e-13	down
127	ITM2A	-1.44441	1.16905e-07	down
128	SEMA3G	-1.44278	3.04648e-16	down
129	GSN	-1.44019	2.07819e-13	down
130	CDO1	-1.43919	6.64672e-13	down
131	S100A4	-1.43315	5.2348e-05	down
132	SRPX	-1.43202	1.858e-06	down
133	C5AR1	-1.41475	1.63469e-06	down
134	BTG2	-1.40751	1.52796e-09	down
135	TNS1	-1.40425	3.83752e-12	down
136	TFF3	-1.40376	4.1017e-13	down
137	DCN	-1.40319	0.000489031	down
138	ENPP2	-1.40152	6.70213e-06	down
139	GPD1	-1.40099	3.98059e-12	down
140	GPM6A	-1.39502	5.4902e-12	down
141	LILRA3	-1.37868	7.01817e-11	down
142	HDC	-1.3749	1.02812e-09	down
143	SELL	-1.37295	3.7562e-09	down
144	CD83	-1.36838	7.79528e-11	down
145	PPAP2B	-1.36688	1.73075e-10	down
146	ADRB2	-1.36525	7.45874e-13	down
147	RASIP1	-1.36353	8.24763e-10	down
148	ICAM2	-1.35536	8.66844e-12	down
149	MAOB	-1.34992	1.85706e-09	down
150	MYOM1	-1.34612	5.51133e-07	down
151	MARCO	-1.34566	4.00819e-05	down
152	MAFF	-1.33983	1.8147e-08	down
153	LIPE	-1.32905	3.84868e-13	down
154	PELI2	-1.32749	2.11265e-09	down
155	CH25H	-1.32211	4.39814e-07	down
156	IER3	-1.31495	1.11671e-06	down
157	ACSL1	-1.31269	3.69959e-11	down
158	TGFBR2	-1.31227	7.65883e-10	down
159	FPR1	-1.30969	2.1534e-08	down
160	HLF	-1.30895	8.66187e-16	down
161	ACADL	-1.30727	8.30227e-18	down
162	TFPI	-1.30626	2.84792e-05	down
163	TIPARP	-1.30409	1.96688e-09	down
164	IL1B	-1.30398	1.62773e-05	down
165	PFKFB3	-1.30123	1.33305e-09	down
166	TSPAN12	-1.29643	1.49707e-06	down
167	SELENBP1	-1.29263	0.000945629	down
168	RNASE4	-1.28952	1.56297e-09	down
169	PTGDS	-1.28205	0.000255241	down
170	CX3CL1	-1.28175	1.48344e-11	down
171	SLC19A3	-1.28139	2.90572e-07	down
172	MANSC1	-1.28018	5.40047e-07	down
173	CCL18	-1.27878	9.32702e-05	down
174	IGJ	-1.27433	0.0404352	down
175	EGR2	-1.2727	2.8075e-08	down
176	CTSG	-1.2699	5.89621e-10	down
177	TNNC2	-1.26973	4.40789e-05	down
178	FMO2	-1.26763	1.08504e-12	down
179	JAM2	-1.26278	4.99462e-12	down
180	CYP4F3	-1.26163	2.43697e-06	down
181	CAT	-1.25214	1.05113e-11	down
182	MALL	-1.24831	1.74857e-06	down
183	ZFP36	-1.24783	0.000601215	down
184	SDPR	-1.23692	0.000134153	down
185	TPSAB1	-1.23423	8.40367e-09	down
186	FXYD1	-1.23321	3.45965e-09	down
187	NRGN	-1.23188	1.86138e-09	down
188	FCN3	-1.23136	0.000167238	down
189	F3	-1.21851	0.000238511	down
190	FBLN1	-1.2161	1.19823e-07	down
191	TMEM47	-1.21152	0.000287457	down
192	VNN3	-1.20818	6.14315e-10	down
193	HYAL1	-1.20655	5.29619e-10	down
194	ICAM3	-1.20561	6.13013e-09	down
195	C1orf116	-1.20246	8.60981e-06	down
196	PLAC8	-1.19454	0.00252841	down
197	PDE2A	-1.19222	8.26713e-08	down
198	FIGF	-1.18508	1.56212e-07	down
199	TMEM30B	-1.18447	5.37096e-08	down
200	TNF	-1.18431	4.82315e-09	down
201	SERPINF1	-1.17896	0.00382831	down
202	DPYS	-1.17895	1.83999e-06	down
203	CAV2	-1.1694	9.85026e-08	down
204	S100B	-1.16763	4.82371e-11	down
205	ITIH5	-1.16541	2.2012e-08	down
206	MEOX1	-1.1622	1.07315e-06	down
207	SPRY2	-1.1612	2.03498e-05	down
208	HSD11B1	-1.1611	0.000141607	down
209	HEY1	-1.15897	2.44759e-11	down
210	PCK1	-1.15668	0.000506258	down
211	LAMA2	-1.15603	2.33899e-10	down
212	NR4A1	-1.15417	1.73075e-10	down
213	CRYAB	-1.15393	0.00126319	down
214	CD97	-1.15086	6.55439e-05	down
215	SORBS1	-1.14555	1.22219e-12	down
216	SOX17	-1.14519	6.00949e-09	down
217	CXCL1	-1.14512	0.00200719	down
218	DEFA1	-1.14468	3.01976e-07	down
219	ZBTB16	-1.14447	4.39416e-07	down
220	CLC	-1.14255	2.11265e-09	down
221	SOX18	-1.14242	0.000115793	down
222	CXCL12	-1.14155	0.00029219	down
223	MGST2	-1.14073	1.52796e-09	down
224	C6	-1.14063	2.27421e-09	down
225	ALDH2	-1.1397	5.48558e-06	down
226	DPEP2	-1.13961	3.65548e-11	down
227	SERPINB2	-1.13739	0.0133937	down
228	GJA4	-1.13593	1.29274e-10	down
229	LHX6	-1.13591	1.33728e-10	down
230	PADI4	-1.12843	1.05548e-08	down
231	HLA-DRB4	-1.12832	0.0110131	down
232	CAMP	-1.128	3.25798e-08	down
233	SCEL	-1.12373	0.000328053	down
234	EMP1	-1.12091	6.02333e-05	down
235	PGC	-1.11941	6.07675e-07	down
236	KCNK3	-1.11846	6.11423e-08	down
237	RELN	-1.1182	9.058e-08	down
238	HSPB6	-1.11721	3.26877e-08	down
239	GHR	-1.11313	0.00335384	down
240	QPCT	-1.11246	0.000456346	down
241	SLCO2A1	-1.11215	7.96312e-06	down
242	ANG	-1.11051	9.25678e-07	down
243	NCF2	-1.1105	2.3809e-05	down
244	EDNRB	-1.10969	3.85361e-13	down
245	NFIL3	-1.10955	6.7665e-08	down
246	COL21A1	-1.1089	1.06104e-05	down
247	METTL7A	-1.10864	3.26877e-08	down
248	CALCRL	-1.108	1.19597e-05	down
249	CPB2	-1.10709	3.59277e-08	down
250	FCER1A	-1.1058	5.5541e-07	down
251	CSF3R	-1.10502	7.50425e-10	down
252	NOTCH4	-1.1029	3.81741e-09	down
253	OMD	-1.09995	0.000161713	down
254	TBX3	-1.09978	9.7235e-06	down
255	HBEGF	-1.09912	4.23919e-08	down
256	ABCA6	-1.09896	3.91204e-05	down
257	AKR1C2	-1.0944	4.97926e-06	down
258	CCL2	-1.09369	0.0488003	down
259	ADH1A	-1.09268	0.00117394	down
260	ALDH1L1	-1.09099	1.73768e-10	down
261	PPBP	-1.08771	1.4887e-07	down
262	CCL8	-1.08649	0.00148349	down
263	MEIS1	-1.08538	5.29159e-07	down
264	PELI1	-1.08465	4.91882e-06	down
265	PLA1A	-1.08435	4.92151e-05	down
266	FXYD6	-1.0812	5.94074e-08	down
267	ITPKB	-1.07873	9.22241e-07	down
268	TACC1	-1.07439	4.01088e-12	down
269	LAMP3	-1.07413	0.0181057	down
270	ANGPT1	-1.07359	4.4126e-11	down
271	FHL5	-1.06842	1.58461e-10	down
272	RAMP3	-1.06444	1.29814e-08	down
273	EFHD1	-1.06179	1.68671e-07	down
274	FOLR1	-1.06064	8.23036e-05	down
275	TXNIP	-1.06036	0.000104799	down
276	CCL21	-1.05914	0.000602253	down
277	SOSTDC1	-1.05631	0.000631801	down
278	ALOX5AP	-1.0559	4.88615e-05	down
279	NDRG2	-1.05536	2.6217e-10	down
280	PGM5	-1.05332	5.49267e-10	down
281	AGER	-1.04769	1.09255e-05	down
282	MMD	-1.04733	9.50702e-07	down
283	TRIB1	-1.0467	7.28473e-06	down
284	PTPRM	-1.04582	4.33531e-07	down
285	KL	-1.04559	1.00941e-07	down
286	GIMAP4	-1.04415	0.000827154	down
287	STX11	-1.04375	2.10818e-08	down
288	ID1	-1.04311	0.00240342	down
289	NFIB	-1.04128	6.91549e-09	down
290	CRISPLD2	-1.03977	0.00368762	down
291	BCL6	-1.03969	3.22231e-10	down
292	SERPINA5	-1.03827	1.20426e-08	down
293	CYB5A	-1.03804	1.62136e-05	down
294	NTRK2	-1.03668	1.09901e-15	down
295	SCNN1B	-1.0366	6.91549e-09	down
296	SLC6A14	-1.03655	4.5644e-06	down
297	PTGER4	-1.03607	4.06816e-06	down
298	DUSP5	-1.03574	0.000345693	down
299	ALPL	-1.03529	6.49451e-05	down
300	TNFRSF10D	-1.03512	1.00666e-05	down
301	AADAC	-1.03315	0.000425156	down
302	FMO3	-1.03224	7.23939e-07	down
303	IMPA2	-1.03184	0.000485588	down
304	MYOT	-1.03183	0.000106197	down
305	LCP1	-1.03071	0.000161602	down
306	IL1R2	-1.02921	2.10818e-08	down
307	CP	-1.02778	4.8557e-05	down
308	GADD45B	-1.02658	4.90112e-06	down
309	ATP1B3	-1.02542	7.11073e-09	down
310	TCF21	-1.024	0.000134292	down
311	WIF1	-1.0228	4.11693e-05	down
312	DNASE1L3	-1.02123	3.6962e-13	down
313	ASPA	-1.0182	1.08835e-07	down
314	CDH19	-1.01634	4.96554e-08	down
315	RASSF2	-1.01624	7.86575e-10	down
316	CD302	-1.01623	0.000174387	down
317	SOD3	-1.01473	9.52873e-15	down
318	FZD4	-1.01317	5.61176e-07	down
319	ATF3	-1.01315	0.000172747	down
320	RGS5	-1.01261	0.000963593	down
321	FGL2	-1.01054	0.000392056	down
322	PPM1F	-1.00852	4.47252e-10	down
323	NAALAD2	-1.00832	3.97038e-06	down
324	IL18RAP	-1.00791	2.63933e-07	down
325	PTPN13	-1.00273	3.03582e-05	down
326	MYL2	-1.00218	0.000356817	down
327	MRC1	-1.00184	4.51304e-06	down
328	AQP4	-1.00163	1.87094e-08	down
329	DUSP4	-0.999379	0.00043243	down
330	ADRA1B	-0.996857	1.04697e-05	down
331	TSC22D1	-0.996504	1.07167e-08	down
332	VIP	-0.991934	9.73228e-08	down
333	TUBB1	-0.98533	1.19242e-06	down
334	CCL23	-0.984716	6.91549e-09	down
335	RASL12	-0.984098	3.52124e-06	down
336	RAPGEF3	-0.982548	1.64256e-05	down
337	CST6	-0.978349	0.00428775	down
338	MEF2C	-0.976086	8.42176e-07	down
339	ACOT1	-0.975626	4.79396e-07	down
340	SCD	-0.973834	0.00979315	down
341	ARHGEF6	-0.965003	2.45058e-07	down
342	ETS2	-0.964485	6.37616e-08	down
343	CEACAM8	-0.962093	2.1283e-07	down
344	LMOD1	-0.957452	2.66932e-09	down
345	PRKCD	-0.956959	1.16307e-06	down
346	MYCT1	-0.956588	6.06968e-07	down
347	TREM1	-0.956379	3.11364e-07	down
348	JAM3	-0.955193	5.68852e-05	down
349	IL11RA	-0.953539	0.000248844	down
350	RGN	-0.953285	1.77003e-07	down
351	AKAP12	-0.953156	1.45944e-06	down
352	ICAM1	-0.9526	0.000115626	down
353	NES	-0.951661	3.00475e-07	down
354	FST	-0.95125	0.00049608	down
355	AMPD1	-0.950381	1.42771e-05	down
356	LFNG	-0.94957	9.31261e-06	down
357	STARD8	-0.948435	3.59407e-08	down
358	MB	-0.947995	3.52602e-05	down
359	KLF15	-0.94579	6.11272e-07	down
360	PPP2R5A	-0.944845	8.58634e-10	down
361	SLC7A10	-0.944295	1.3769e-07	down
362	TINAGL1	-0.943907	1.7806e-07	down
363	BTG1	-0.941302	9.02763e-07	down
364	PPP1R16B	-0.938003	2.27983e-07	down
365	PPP1R15A	-0.937728	7.90306e-07	down
366	RRAGD	-0.935797	0.000134292	down
367	SPRY1	-0.934594	9.346e-05	down
368	ADM	-0.934178	0.00445883	down
369	F10	-0.931907	2.84859e-06	down
370	INPP5A	-0.931142	4.48583e-13	down
371	GSTM5	-0.931034	7.49882e-13	down
372	CSF3	-0.92881	0.00174265	down
373	FGG	-0.928312	7.61423e-07	down
374	GEM	-0.927951	0.00155528	down
375	RNF122	-0.925316	1.84525e-09	down
376	RBM17	-0.924413	1.19856e-05	down
377	CPE	-0.924142	0.00687632	down
378	CTSF	-0.923612	0.000181153	down
379	BANK1	-0.921371	0.000497203	down
380	ARHGEF15	-0.918194	2.20976e-16	down
381	LGALS2	-0.918134	6.37118e-05	down
382	MS4A2	-0.916544	9.98449e-13	down
383	EGFL7	-0.916434	9.96382e-07	down
384	NR3C2	-0.916341	0.0019619	down
385	CD55	-0.91538	0.000438166	down
386	BAALC	-0.914739	3.07508e-07	down
387	KLHL21	-0.912955	3.52627e-06	down
388	WFS1	-0.912953	1.15934e-08	down
389	SLCO4A1	-0.911393	0.000134292	down
390	ACSL5	-0.909089	2.20108e-05	down
391	ARID5B	-0.908923	1.03777e-05	down
392	CLIC5	-0.908296	0.00583694	down
393	TNNI2	-0.907342	8.97506e-06	down
394	LGALS3	-0.906812	7.41219e-08	down
395	EMR3	-0.906752	2.52886e-08	down
396	AOX1	-0.906693	0.016329	down
397	SOCS3	-0.905843	1.41408e-09	down
398	RECK	-0.904988	5.95461e-05	down
399	S100A12	-0.902362	6.39345e-12	down
400	CA2	-0.90211	0.00296146	down
401	TREML2	-0.90171	4.01243e-08	down
402	MXD1	-0.900786	6.9164e-07	down
403	DAAM2	-0.899611	4.67563e-08	down
404	PRELP	-0.898591	7.95503e-11	down
405	CTSS	-0.895876	0.00280447	down
406	KCTD12	-0.895399	0.000566804	down
407	PMP22	-0.895019	1.26813e-06	down
408	CACNA2D2	-0.890531	8.36047e-06	down
409	ID3	-0.889977	0.0250137	down
410	HSPB2	-0.889968	0.0112663	down
411	ACVRL1	-0.88909	0.000497702	down
412	GPHN	-0.88834	0.000180345	down
413	SPTBN1	-0.887499	1.43477e-08	down
414	TEK	-0.882647	7.88652e-05	down
415	SLN	-0.881684	0.00026631	down
416	KIAA0513	-0.881534	4.07011e-06	down
417	PRKCH	-0.879613	3.35462e-07	down
418	AGR2	-0.879199	0.0025498	down
419	MLYCD	-0.878642	9.5414e-06	down
420	VIPR1	-0.878222	7.48198e-05	down
421	LRRC2	-0.877695	2.24758e-05	down
422	GPT	-0.877606	2.43008e-05	down
423	PDE3B	-0.877573	1.31895e-12	down
424	AGPAT2	-0.877021	8.58796e-09	down
425	LITAF	-0.874643	4.23919e-08	down
426	CCDC68	-0.873545	4.75574e-05	down
427	ZNF10	-0.873314	1.89251e-05	down
428	CDKN1A	-0.871151	0.0011137	down
429	CST7	-0.870321	0.00402186	down
430	NFKBIA	-0.866756	0.0033424	down
431	LEPREL1	-0.865702	0.0107787	down
432	CASQ2	-0.864282	1.45944e-06	down
433	NINJ2	-0.862932	0.000117558	down
434	IRF8	-0.861264	0.00180461	down
435	FCGRT	-0.859946	0.00321619	down
436	UNC13B	-0.858411	3.59407e-08	down
437	BMP5	-0.857206	7.79528e-11	down
438	ADRB1	-0.856551	1.3022e-07	down
439	LRRN3	-0.855738	3.91204e-05	down
440	CLEC4E	-0.852876	2.97036e-06	down
441	RND1	-0.852116	2.6648e-05	down
442	TCF4	-0.852094	0.000126565	down
443	CD52	-0.850452	0.000947152	down
444	SERPINA1	-0.849974	0.000954793	down
445	CCL19	-0.848149	0.00130704	down
446	FBP1	-0.846546	0.000454177	down
447	MAN1A1	-0.845823	6.44157e-05	down
448	MYOZ1	-0.844433	3.87586e-05	down
449	ANGPTL4	-0.844072	0.000760064	down
450	ALOX15	-0.843135	1.31448e-05	down
451	EMP2	-0.843045	1.28377e-07	down
452	MYH7	-0.841586	0.0053191	down
453	MYLPF	-0.839767	0.000500457	down
454	OLFML2A	-0.839633	0.00760206	down
455	MAT2A	-0.839186	5.68342e-09	down
456	KLHL3	-0.837429	0.000262503	down
457	MTUS1	-0.834272	1.72523e-06	down
458	LDLR	-0.834162	0.000266722	down
459	ART3	-0.833284	6.96861e-06	down
460	LCN2	-0.831964	0.00221424	down
461	TTC18	-0.831422	9.88527e-06	down
462	MCAM	-0.829627	5.37294e-07	down
463	WFDC1	-0.829182	0.00551441	down
464	LMCD1	-0.827768	9.90349e-05	down
465	C1orf186	-0.827504	2.11265e-09	down
466	ENPEP	-0.82696	2.75236e-08	down
467	ADAMTS9	-0.826922	4.05726e-06	down
468	CSTA	-0.825762	0.00135736	down
469	ARID5A	-0.825728	6.26607e-06	down
470	SH2D3C	-0.823353	1.49745e-06	down
471	GPM6B	-0.822277	4.96554e-08	down
472	PHLDA1	-0.822169	0.000305107	down
473	NCALD	-0.820344	2.31634e-08	down
474	CNN1	-0.820192	0.022846	down
475	MYH2	-0.819221	0.000564497	down
476	ECM2	-0.817929	0.000142912	down
477	TESK2	-0.812699	1.70808e-06	down
478	MYBPC1	-0.81266	0.000183795	down
479	ADCY6	-0.809806	0.0002836	down
480	GPR56	-0.809284	0.000640857	down
481	MEFV	-0.807268	5.69937e-06	down
482	SLC25A20	-0.80651	2.49916e-10	down
483	PFKFB1	-0.806468	4.91882e-06	down
484	TCN2	-0.803813	6.02245e-07	down
485	APOBEC3A	-0.802725	3.68144e-08	down
486	ICAM4	-0.799958	5.55276e-05	down
487	ARHGAP15	-0.797608	0.000952458	down
488	HOXA5	-0.795239	0.00806462	down
489	SASH1	-0.793722	0.00026197	down
490	CHL1	-0.793206	0.000142538	down
491	TMPRSS2	-0.792537	7.43808e-05	down
492	THBS4	-0.791859	0.0160186	down
493	RAVER2	-0.791853	4.9023e-05	down
494	NFE2	-0.791596	0.009632	down
495	PRSS8	-0.791416	0.000284183	down
496	CCL13	-0.788594	0.00178551	down
497	KLF2	-0.788585	0.000858215	down
498	TACC2	-0.788184	2.07225e-06	down
499	FAM46A	-0.787683	0.0010567	down
500	MLPH	-0.787584	0.00628096	down
501	TNFRSF1B	-0.78728	0.000422286	down
502	PRCP	-0.786847	1.64516e-06	down
503	MFGE8	-0.785402	0.000797421	down
504	FAIM3	-0.78463	0.000324156	down
505	LHCGR	-0.784027	7.87886e-06	down
506	TSC22D3	-0.783869	5.29177e-05	down
507	MMP25	-0.782138	5.32616e-08	down
508	NRAP	-0.781601	0.000152204	down
509	REM1	-0.779767	3.2084e-05	down
510	NCF4	-0.779142	2.84571e-05	down
511	SLC29A1	-0.778996	0.000106658	down
512	TNFAIP3	-0.778644	0.000371249	down
513	IER2	-0.778242	3.35418e-07	down
514	ACP5	-0.778144	0.00193216	down
515	MGAT4C	-0.775498	8.79338e-05	down
516	HPR	-0.77488	0.00202363	down
517	RPS6KA2	-0.77405	2.61359e-05	down
518	ZC3HAV1	-0.773863	7.70177e-11	down
519	RAB25	-0.773116	0.00428366	down
520	PEMT	-0.773054	0.000436829	down
521	PLA2G4C	-0.772897	0.00468485	down
522	FRZB	-0.772037	0.000453759	down
523	JAG1	-0.77175	1.35193e-05	down
524	APOBEC2	-0.770187	3.59237e-06	down
525	ACADS	-0.766271	3.56787e-08	down
526	AZGP1	-0.764494	3.836e-07	down
527	CBFA2T3	-0.763903	1.99902e-07	down
528	PDE4D	-0.76359	2.93126e-08	down
529	SV2B	-0.763191	5.4483e-05	down
530	CKM	-0.761478	0.00298396	down
531	TIE1	-0.761374	0.0140163	down
532	RXRA	-0.760227	6.44136e-06	down
533	SLC34A2	-0.759937	0.0212259	down
534	PRX	-0.75873	1.59123e-05	down
535	PPARGC1A	-0.75716	0.00148189	down
536	PLVAP	-0.755986	0.00100545	down
537	LMO2	-0.755685	0.000150142	down
538	PON3	-0.754218	0.000127115	down
539	ANPEP	-0.753838	0.0119173	down
540	PZP	-0.753224	1.38637e-09	down
541	SELP	-0.751175	9.22286e-12	down
542	GLUL	-0.751046	4.48951e-06	down
543	EVI2B	-0.749709	0.0161703	down
544	TNNT3	-0.749066	0.00412253	down
545	TBC1D4	-0.747254	1.51419e-07	down
546	WASF3	-0.746947	0.00190498	down
547	GLRX	-0.746275	0.0083935	down
548	FZD10	-0.745392	7.21472e-06	down
549	ADIPOR2	-0.745322	6.6446e-10	down
550	GABARAPL1	-0.744052	2.07704e-05	down
551	GNG7	-0.743549	1.22782e-05	down
552	PTPRC	-0.743193	0.00367013	down
553	CKMT2	-0.741986	1.38531e-05	down
554	RETN	-0.741982	0.000549972	down
555	NCF1	-0.740832	0.000124093	down
556	NELL2	-0.7374	0.0034174	down
557	FUT1	-0.735584	5.05469e-07	down
558	GPR124	-0.734387	7.40594e-05	down
559	LEPR	-0.733386	5.30761e-07	down
560	PKIG	-0.732846	1.08191e-05	down
561	MMP19	-0.732814	5.95741e-05	down
562	NEDD9	-0.732652	0.000488749	down
563	ANGPT2	-0.732102	8.44462e-05	down
564	APOL3	-0.731787	3.43697e-05	down
565	KIAA0040	-0.731731	2.3985e-06	down
566	DUSP2	-0.731454	0.012989	down
567	OPHN1	-0.730841	4.74408e-05	down
568	CDKN1C	-0.729151	0.000132529	down
569	HOXA4	-0.728604	0.00428288	down
570	KCNJ8	-0.728519	0.000157309	down
571	ITGA8	-0.728243	3.40189e-05	down
572	DNAH17	-0.727287	4.15418e-06	down
573	PIK3R3	-0.726305	1.07167e-08	down
574	SIDT2	-0.72362	8.68984e-06	down
575	PAM	-0.723554	0.000755826	down
576	SERPINI1	-0.722745	0.00599407	down
577	PIGA	-0.720814	2.05675e-06	down
578	ANK2	-0.720772	1.07302e-07	down
579	DLC1	-0.720738	4.15093e-06	down
580	ADRA2A	-0.719877	0.00316818	down
581	CD34	-0.719747	6.64672e-13	down
582	NR5A2	-0.717715	8.08863e-08	down
583	CREB5	-0.716507	0.000541281	down
584	DUSP1	-0.716067	0.0213794	down
585	LILRA2	-0.715952	1.24805e-07	down
586	AQP7	-0.715645	1.1216e-05	down
587	ARRB1	-0.715488	1.48048e-07	down
588	CD69	-0.713299	0.00643528	down
589	CXCL3	-0.712868	0.0193463	down
590	AQP3	-0.7126	0.000379477	down
591	PNPLA2	-0.712304	6.26038e-05	down
592	MSX1	-0.711607	0.00131841	down
593	ITGAM	-0.711587	0.00629307	down
594	NRN1	-0.711502	2.79021e-07	down
595	MPDZ	-0.711121	0.000831284	down
596	MYL1	-0.710293	0.0141075	down
597	NRIP2	-0.709853	7.26317e-06	down
598	LILRA5	-0.709714	2.21608e-12	down
599	GSTA4	-0.70914	0.000387394	down
600	ZNF331	-0.708976	0.000208192	down
601	NR0B2	-0.708442	6.32273e-05	down
602	MAPK10	-0.708047	8.9996e-09	down
603	FFAR2	-0.706353	4.50629e-05	down
604	SGCE	-0.706322	0.0109356	down
605	IL4R	-0.706229	0.0030316	down
606	KIF13B	-0.705958	0.000324691	down
607	CYP4F12	-0.705597	0.0132669	down
608	F8	-0.705387	1.26266e-06	down
609	ALDH4A1	-0.702951	8.99825e-07	down
610	LST1	-0.702783	0.000479611	down
611	S100A14	-0.702175	4.93616e-05	down
612	SGCG	-0.701458	0.00162819	down
613	GPC4	-0.700841	0.0060219	down
614	SSTR1	-0.700638	0.000745764	down
615	GSTM2	-0.700457	9.32476e-06	down
616	CIRBP	-0.69955	5.76479e-05	down
617	CD1C	-0.699232	3.41967e-05	down
618	SORL1	-0.699092	1.30556e-05	down
619	SNX15	-0.697362	2.77452e-05	down
620	CAMK2N1	-0.697113	0.0128619	down
621	PRRX1	-0.696703	0.009136	down
622	KLHL25	-0.695756	0.000139084	down
623	AKR1C1	-0.695462	0.000371246	down
624	LTB	-0.693956	0.000333065	down
625	NDST1	-0.693896	0.000112376	down
626	ATF4	-0.693626	4.56975e-06	down
627	MGAM	-0.6931	0.00186437	down
628	ROBO4	-0.691497	3.19955e-07	down
629	TNMD	-0.689985	0.000738877	down
630	RHOBTB3	-0.689863	0.00234794	down
631	PHACTR1	-0.689788	0.00397414	down
632	IRF1	-0.68967	2.3334e-05	down
633	EPHX1	-0.689309	0.0296129	down
634	NOTCH1	-0.688238	1.14366e-06	down
635	EGR3	-0.687688	0.000972773	down
636	EDN1	-0.687011	0.0054088	down
637	DEFA4	-0.686686	7.42656e-06	down
638	PIK3R1	-0.68614	1.58033e-05	down
639	TTN	-0.685998	5.18643e-08	down
640	SPON1	-0.685267	0.00993908	down
641	SCN4A	-0.685167	1.0743e-05	down
642	INHBB	-0.684276	0.0209263	down
643	GALNT3	-0.682873	0.00015162	down
644	ENG	-0.682664	0.000397147	down
645	AIM1	-0.681236	0.000302987	down
646	TNFSF14	-0.680945	0.0300197	down
647	ARG1	-0.680333	4.66616e-06	down
648	TBX2	-0.679955	0.000161708	down
649	SNRK	-0.678898	1.0946e-09	down
650	MAP3K8	-0.678786	0.0251721	down
651	CSN1S1	-0.678102	0.000910366	down
652	GYG2	-0.677734	0.00135111	down
653	SPINK5	-0.677646	0.0027164	down
654	LAMC3	-0.677316	0.00922355	down
655	HCRTR2	-0.677245	0.000328053	down
656	CEBPD	-0.677213	0.000850287	down
657	MS4A3	-0.677136	2.69016e-05	down
658	RPGR	-0.676584	1.74772e-06	down
659	NR1H3	-0.676465	0.000106458	down
660	AHNAK	-0.676063	4.33395e-06	down
661	SH3BP5	-0.676018	5.74736e-07	down
662	CLEC2B	-0.674537	0.0124058	down
663	ABCB1	-0.67413	0.00238866	down
664	FOXJ1	-0.673784	0.000234253	down
665	ABCA3	-0.673671	0.0477707	down
666	MYO1F	-0.672376	0.000261286	down
667	PCDH17	-0.672268	3.51308e-05	down
668	UBL3	-0.672079	0.000115283	down
669	CXCR4	-0.67176	0.0127196	down
670	MARK1	-0.670797	3.00475e-07	down
671	GBP2	-0.66996	0.00391814	down
672	FZD5	-0.669082	2.29471e-06	down
673	SLC11A1	-0.669016	2.25954e-06	down
674	PMP2	-0.668781	8.81516e-07	down
675	SLC29A2	-0.66874	0.000158841	down
676	MYCBP2	-0.667939	7.88289e-06	down
677	TESC	-0.666822	0.000572139	down
678	OR52A1	-0.666787	0.00011515	down
679	DECR1	-0.66588	0.00219801	down
680	ABHD5	-0.66569	3.91012e-07	down
681	C1orf54	-0.665501	0.00314427	down
682	C5	-0.665044	0.00151182	down
683	GSTM3	-0.664958	0.00120201	down
684	SEMA6C	-0.664717	4.73214e-06	down
685	PPP1R3C	-0.6644	0.0137026	down
686	GPR65	-0.661119	0.0024075	down
687	SNAI1	-0.660732	0.000190233	down
688	LILRB3	-0.659482	0.000406666	down
689	SCD5	-0.659205	0.000592612	down
690	ETFB	-0.658939	0.00411532	down
691	CD79B	-0.657913	0.00226852	down
692	FASN	-0.65723	0.000118505	down
693	SLC6A16	-0.656043	0.000324156	down
694	CCND2	-0.655002	0.0347687	down
695	ACAT1	-0.654357	1.83999e-06	down
696	CD48	-0.654268	0.000235602	down
697	IDI1	-0.653201	4.45655e-06	down
698	ARMC4	-0.651862	0.000176171	down
699	NXF1	-0.651481	2.13774e-06	down
700	TLL1	-0.651359	0.00123382	down
701	ABLIM1	-0.651099	0.0165738	down
702	NDEL1	-0.649313	2.28723e-07	down
703	SYNPO2L	-0.649238	0.0375264	down
704	SLIT2	-0.648783	0.00167757	down
705	IRAK3	-0.648772	0.0114421	down
706	DACH1	-0.648138	0.000186658	down
707	SERPINF2	-0.647754	0.000146695	down
708	PTPRB	-0.647176	0.00111687	down
709	ANGPTL2	-0.646884	0.00586086	down
710	EBF2	-0.646066	0.00243365	down
711	KBTBD11	-0.645958	0.0200967	down
712	GYPE	-0.645919	0.000350005	down
713	ACTG2	-0.645395	0.0205451	down
714	ADD3	-0.644602	0.000379241	down
715	PLN	-0.643969	1.11023e-07	down
716	CCNL1	-0.643938	1.49707e-06	down
717	IQSEC1	-0.642682	7.28685e-06	down
718	PF4V1	-0.642568	5.31659e-06	down
719	PIK3CD	-0.642429	2.95307e-06	down
720	SAMSN1	-0.64238	0.013837	down
721	ARHGEF3	-0.641773	0.0350352	down
722	CHRNA10	-0.641099	2.29812e-06	down
723	SGCA	-0.640973	3.82641e-07	down
724	LIN7B	-0.640903	0.000738877	down
725	PLCL2	-0.640418	0.000115626	down
726	IL3RA	-0.639862	1.01473e-06	down
727	KCNJ15	-0.638461	3.41236e-09	down
728	PHF10	-0.637257	4.74408e-05	down
729	JUND	-0.637026	0.000519562	down
730	ALDOC	-0.636724	0.00156409	down
731	PNRC1	-0.635349	6.32273e-05	down
732	PHF11	-0.634874	0.000135155	down
733	KLKB1	-0.63341	9.70662e-05	down
734	HEBP2	-0.6332	0.000506949	down
735	P2RY14	-0.632374	0.000693938	down
736	CAPN3	-0.632315	3.69812e-06	down
737	FAM53C	-0.632275	1.60827e-09	down
738	MYL3	-0.63148	0.000422286	down
739	LRMP	-0.630995	0.00163999	down
740	CLCF1	-0.630763	0.00599352	down
741	PLA2G1B	-0.630696	0.0121048	down
742	CLDN8	-0.628909	0.000141145	down
743	DNAJA4	-0.627923	0.000310607	down
744	PDE4B	-0.627717	0.000819523	down
745	CST5	-0.627417	0.00364719	down
746	GPR18	-0.626435	0.0119334	down
747	CLEC1A	-0.626027	1.24235e-07	down
748	INPP1	-0.625138	1.43233e-05	down
749	SOX14	-0.624923	0.000319763	down
750	CISH	-0.624754	3.31668e-05	down
751	MKNK2	-0.622688	0.000181153	down
752	GPR97	-0.62264	5.49725e-09	down
753	CEACAM1	-0.622481	6.93555e-09	down
754	SRF	-0.621344	4.43252e-05	down
755	EMID1	-0.620906	0.00583694	down
756	PLAGL1	-0.618759	0.0199211	down
757	SCN7A	-0.618377	4.11693e-05	down
758	ALDH6A1	-0.617363	2.59915e-07	down
759	RUNX3	-0.616883	0.00112222	down
760	MCCC1	-0.61672	4.38825e-05	down
761	CCL16	-0.616241	0.000682217	down
762	TMC5	-0.615866	0.000696271	down
763	CLEC4A	-0.615498	0.00161874	down
764	TAC1	-0.615431	0.00207846	down
765	HEYL	-0.613813	0.0015537	down
766	EFS	-0.613706	0.000418878	down
767	HOOK2	-0.613699	0.00315116	down
768	CRYGB	-0.613554	0.000130984	down
769	KIF25	-0.612793	6.91099e-05	down
770	PGLYRP1	-0.612521	1.11413e-05	down
771	GIMAP6	-0.612143	0.00948513	down
772	ROM1	-0.609538	0.000115407	down
773	NDRG4	-0.60934	0.0406532	down
774	DUSP26	-0.608036	0.00256493	down
775	CYP11B2	-0.607974	0.00474012	down
776	MYO5C	-0.607788	0.0205858	down
777	ENTPD3	-0.606407	1.20858e-06	down
778	ADAM8	-0.606245	0.00245553	down
779	GPR171	-0.606053	0.0139034	down
780	CDA	-0.60586	0.0327417	down
781	SLK	-0.605782	1.88706e-06	down
782	LAMA4	-0.605518	0.00613007	down
783	SEMA6A	-0.605349	0.00315769	down
784	SNN	-0.603621	1.48138e-09	down
785	USP36	-0.602864	0.0151857	down
786	CNTFR	-0.602323	0.00652491	down
787	SLA	-0.600678	0.00276114	down
788	TACSTD2	-0.5994	0.000399449	down
789	PLP1	-0.599054	8.1731e-05	down
790	KCNJ2	-0.598826	0.000165203	down
791	C17orf59	-0.59792	0.000854698	down
792	SLC22A3	-0.596754	0.0366419	down
793	TKT	-0.596527	0.000502117	down
794	BAI3	-0.596236	0.000668211	down
795	ATHL1	-0.595746	0.0194983	down
796	PLCL1	-0.595609	0.000295785	down
797	CD248	-0.593996	0.0149955	down
798	CDC42SE1	-0.593981	5.37413e-05	down
799	HS3ST2	-0.593359	0.00094662	down
800	INSIG1	-0.593248	0.00255312	down
801	PDZRN3	-0.59316	0.029303	down
802	PALLD	-0.592926	0.0133415	down
803	CHPT1	-0.592546	2.74465e-06	down
804	SORT1	-0.592494	0.0012841	down
805	CYSLTR1	-0.592281	0.00323509	down
806	HIGD1B	-0.591515	0.000181153	down
807	PHKG1	-0.591318	0.000350005	down
808	HSDL2	-0.590683	0.000156651	down
809	CAPN11	-0.590077	0.00139553	down
810	GMPR	-0.58981	0.0124839	down
811	ABHD6	-0.589692	0.000120629	down
812	MAP1LC3C	-0.589361	0.0015163	down
813	SNTA1	-0.588451	2.90679e-05	down
814	TTLL7	-0.587723	0.011188	down
815	DYRK3	-0.587126	0.000859322	down
816	PRTN3	-0.586217	0.00149133	down
817	TENC1	-0.586009	8.01149e-05	down

## Sheet: Table S2
Table S2 Instrument variables for exposure
SNP	exposure	position	pval	se	samplesize	beta	id	effect_allele	other_allele	eaf	R2	F
rs34806307	FGR	27958339	5.57e-29	0.0253262	29937	0.282954	eqtl-a-ENSG00000000938	T	C	0.0581208	0.00415218	124.814
rs17617068	FGR	179168097	6.08e-17	0.0129886	31684	-0.10863	eqtl-a-ENSG00000000938	C	T	0.297362	0.00220281	69.9435
rs2594836	FGR	173205318	2.48e-13	0.0137126	31569	0.100376	eqtl-a-ENSG00000000938	A	G	0.749651	0.00169443	53.5788
rs149110519	FGR	144385777	3.13e-12	0.026612	25735	0.185528	eqtl-a-ENSG00000000938	T	C	0.0526158	0.00188504	48.5993
rs16895831	FGR	42515791	1.23e-08	0.0146022	27823	0.0831772	eqtl-a-ENSG00000000938	T	C	0.209742	0.00116483	32.4445
rs56388170	FGR	28724374	3.54e-09	0.0131112	31355	0.0774135	eqtl-a-ENSG00000000938	T	G	0.289189	0.0011106	34.8595
rs149007767	FGR	50370254	6.79e-23	0.0166246	30077	-0.163765	eqtl-a-ENSG00000000938	T	C	0.149708	0.00321593	97.0311
rs741738	FGR	309508	1.63e-13	0.0149798	17978	-0.110495	eqtl-a-ENSG00000000938	A	G	0.195461	0.00301731	54.4033
rs77526211	FGR	40974023	4.49e-10	0.0292309	29277	0.182278	eqtl-a-ENSG00000000938	A	G	0.0432109	0.00132642	38.8825
rs203683	CFH	196678432	4.54e-37	0.01205	31529	0.153282	eqtl-a-ENSG00000000971	C	G	0.593851	0.00510593	161.801
rs523427	CFH	197223447	9.97e-11	0.0288023	29788	-0.186279	eqtl-a-ENSG00000000971	G	A	0.95544	0.00140224	41.8258
rs1317082	CFH	169497585	1.42e-18	0.0137489	31644	-0.120934	eqtl-a-ENSG00000000971	G	A	0.247755	0.00243898	77.363
rs6897932	CFH	35874575	1.45e-08	0.0135048	31259	-0.0765344	eqtl-a-ENSG00000000971	T	C	0.262908	0.0010264	32.1151
rs6942249	GCLC	53515483	1.8e-08	0.014345	31315	-0.0807579	eqtl-a-ENSG00000001084	A	G	0.220282	0.00101106	31.6914
rs809942	GCLC	53443269	1.19e-43	0.0151051	31644	-0.209273	eqtl-a-ENSG00000001084	A	G	0.188827	0.00602922	191.934
rs661603	GCLC	53370107	1.68e-71	0.0118763	31644	-0.212352	eqtl-a-ENSG00000001084	C	T	0.433538	0.0100021	319.686
rs2057148	ENPP4	45937610	4.9e-08	0.0125754	30696	-0.0685989	eqtl-a-ENSG00000001561	C	G	0.662706	0.000968474	29.7552
rs56139334	ENPP4	46077847	1e-200	0.0229873	31355	-0.81601	eqtl-a-ENSG00000001561	T	C	0.0658828	0.0386363	1260.05
rs7744030	ENPP4	46042757	1e-200	0.0116326	31132	0.460012	eqtl-a-ENSG00000001561	T	C	0.380286	0.0478291	1563.71
rs77868167	ENPP4	46471256	3.5e-09	0.0230028	31355	0.135859	eqtl-a-ENSG00000001561	T	C	0.0719597	0.00111129	34.8809
rs148021887	LAP3	18093497	2.96e-10	0.0252506	25173	-0.159097	eqtl-a-ENSG00000002549	A	C	0.0588673	0.00157457	39.6959
rs2872795	LAP3	17330381	2.73e-10	0.0135529	28533	0.0855677	eqtl-a-ENSG00000002549	C	T	0.740191	0.00139509	39.8589
rs112570672	LAP3	17914257	1.87e-49	0.0336696	23500	0.497758	eqtl-a-ENSG00000002549	A	G	0.0317809	0.00921451	218.536
rs1609903	LAP3	17533328	7.54e-92	0.0141406	28799	-0.287426	eqtl-a-ENSG00000002549	C	G	0.779076	0.0141434	413.13
rs150530659	LAP3	17797314	7.64e-24	0.0453355	23593	-0.456437	eqtl-a-ENSG00000002549	C	T	0.0174155	0.00427799	101.356
rs28727456	LAP3	17540848	1e-200	0.0147013	24204	0.508059	eqtl-a-ENSG00000002549	G	A	0.185536	0.0470232	1194.21
rs13164856	LAP3	131813204	1.59e-08	0.0131962	28473	-0.0745715	eqtl-a-ENSG00000002549	C	T	0.283115	0.00112028	31.9314
rs4788084	LAP3	28539848	1.34e-14	0.012035	28533	-0.0926903	eqtl-a-ENSG00000002549	T	C	0.419635	0.00207457	59.3125
rs13226058	AOC1	150536031	1.76e-15	0.0379894	19650	-0.302282	eqtl-a-ENSG00000002726	A	G	0.0250636	0.00321174	63.3075
rs765483	AOC1	150596308	6.27e-25	0.0285358	25983	0.294244	eqtl-a-ENSG00000002726	T	C	0.0452219	0.00407542	106.317
rs73167624	AOC1	150658795	9.22e-73	0.0304821	23989	0.549942	eqtl-a-ENSG00000002726	A	G	0.0387678	0.0133869	325.468
rs77270862	AOC1	150186821	9.06e-10	0.0488658	4993	0.299313	eqtl-a-ENSG00000002726	G	T	0.015021	0.0074581	37.5031
rs9657890	AOC1	150435443	1e-200	0.0122357	25885	0.398501	eqtl-a-ENSG00000002726	T	C	0.327004	0.0393651	1060.64
rs146817114	MAD1L1	2478609	5.75e-09	0.0444577	15975	0.258917	eqtl-a-ENSG00000002822	A	G	0.018211	0.00211868	33.9135
rs73288749	MAD1L1	1929255	7.01e-16	0.0448661	25036	-0.362079	eqtl-a-ENSG00000002822	T	C	0.0178348	0.00259464	65.1231
rs7801421	MAD1L1	1989888	1e-200	0.01209	30902	0.365474	eqtl-a-ENSG00000002822	G	C	0.35037	0.0287222	913.76
rs3800875	MAD1L1	2117261	3.25e-86	0.0152919	31017	0.300934	eqtl-a-ENSG00000002822	T	C	0.179747	0.0123319	387.25
rs75649291	MAD1L1	1843708	4.43e-25	0.0401381	28417	-0.415204	eqtl-a-ENSG00000002822	T	C	0.0223203	0.00375145	106.999
rs6463939	MAD1L1	1614662	1.63e-13	0.0328778	5668	-0.242497	eqtl-a-ENSG00000002822	G	A	0.0337862	0.00950668	54.3818
rs56330463	SNX11	148200011	2.17e-08	0.0120539	31569	0.0674741	eqtl-a-ENSG00000002919	C	T	0.582097	0.000991579	31.3322
rs11079822	SNX11	46552897	1.49e-132	0.0313353	31236	-0.767698	eqtl-a-ENSG00000002919	A	G	0.0358931	0.0188535	600.185
rs78317601	SNX11	45986496	1e-200	0.0202656	31562	-0.702722	eqtl-a-ENSG00000002919	G	A	0.0870616	0.0366983	1202.32
rs118036504	SNX11	46073854	1.24e-10	0.0522445	21129	0.336141	eqtl-a-ENSG00000002919	C	T	0.013112	0.00195539	41.3924
rs1473117	SNX11	46092539	9.91e-168	0.017994	31567	-0.496707	eqtl-a-ENSG00000002919	T	C	0.117639	0.0235696	761.934
rs12478601	TMEM176A	43721508	3.09e-10	0.0120214	31300	0.0756615	eqtl-a-ENSG00000002933	T	C	0.574604	0.001264	39.6107
rs9880192	TMEM176A	128297569	1.63e-08	0.0121727	31569	-0.0687407	eqtl-a-ENSG00000002933	C	G	0.392874	0.00100915	31.8879
rs4725338	TMEM176A	150082342	3.75e-39	0.018904	31355	-0.247459	eqtl-a-ENSG00000002933	A	G	0.889954	0.00543532	171.345
rs17173656	TMEM176A	150598659	1.16e-57	0.0193687	31684	0.310011	eqtl-a-ENSG00000002933	C	T	0.103442	0.00802077	256.169
rs3778872	TMEM176A	150669976	4.68e-10	0.0159547	31231	-0.0993911	eqtl-a-ENSG00000002933	G	C	0.166501	0.00124106	38.8052
rs71537963	TMEM176A	150153771	1.08e-59	0.0251818	31200	0.41033	eqtl-a-ENSG00000002933	T	C	0.0582201	0.00843836	265.5
rs77270862	TMEM176A	150186821	4.34e-21	0.0487775	4993	0.459684	eqtl-a-ENSG00000002933	G	T	0.015021	0.0174768	88.7781
rs7781584	TMEM176A	150496529	1.55e-182	0.0143821	31270	-0.414367	eqtl-a-ENSG00000002933	G	A	0.79708	0.0258595	830.038
rs59621822	TMEM176A	150206215	1e-200	0.011662	31676	-0.358062	eqtl-a-ENSG00000002933	G	A	0.423537	0.0289004	942.634
rs7212590	TMEM176A	57885709	3.84e-11	0.0207568	31569	-0.137207	eqtl-a-ENSG00000002933	T	C	0.0900785	0.0013822	43.6922
rs117302528	M6PR	9082391	8.56e-12	0.0489682	9433	0.334399	eqtl-a-ENSG00000003056	T	C	0.0149475	0.00491938	46.624
rs76450399	M6PR	9143781	3.66e-14	0.0500134	20275	-0.378731	eqtl-a-ENSG00000003056	A	G	0.0143092	0.00282034	57.3385
rs6487636	M6PR	9308551	1.53e-30	0.0215805	31354	-0.247904	eqtl-a-ENSG00000003056	C	G	0.917903	0.00419109	131.952
rs11047939	M6PR	9061971	1e-200	0.0135131	31355	0.479323	eqtl-a-ENSG00000003056	A	G	0.231883	0.0385792	1258.11
rs4262771	M6PR	9479318	2.11e-11	0.0125755	29994	-0.0842297	eqtl-a-ENSG00000003056	C	G	0.33655	0.00149347	44.8591
rs981390	CYP26B1	72189602	1.4e-10	0.0299847	30971	-0.192394	eqtl-a-ENSG00000003137	A	G	0.0409627	0.00132755	41.1676
rs114857151	CYP26B1	72369839	1e-200	0.0377241	26141	1.206	eqtl-a-ENSG00000003137	T	C	0.0237762	0.0376252	1021.94
rs141151334	CYP26B1	72822429	1.54e-16	0.0459779	16628	0.379474	eqtl-a-ENSG00000003137	G	T	0.0169641	0.00407991	68.1104
rs72835275	CYP26B1	72456543	1e-200	0.0181271	31182	1.17139	eqtl-a-ENSG00000003137	C	T	0.0915783	0.118103	4175.6
rs17561305	CYP26B1	72787000	2.17e-12	0.0353007	24524	-0.247913	eqtl-a-ENSG00000003137	A	G	0.0291789	0.0020071	49.317
rs12927153	DBNDD1	89656545	1.19e-09	0.0228086	27979	-0.138697	eqtl-a-ENSG00000003249	G	T	0.0732841	0.00131987	36.9748
rs11859970	DBNDD1	90018389	5.17e-29	0.0185776	25662	-0.207678	eqtl-a-ENSG00000003249	C	T	0.114951	0.0048462	124.959
rs35991606	DBNDD1	90067079	3.41e-41	0.0173184	30398	-0.232799	eqtl-a-ENSG00000003249	C	T	0.134779	0.00590919	180.683
rs147792551	DBNDD1	89787968	1e-200	0.0235533	30817	0.721765	eqtl-a-ENSG00000003249	G	C	0.0639616	0.0295707	938.988
rs17383714	ALS2	202153789	5.28e-20	0.0212098	30873	0.194245	eqtl-a-ENSG00000003393	T	C	0.0856074	0.00270938	83.8684
rs78003444	ALS2	202557374	1.52e-125	0.0199742	30077	-0.476044	eqtl-a-ENSG00000003393	A	G	0.0942325	0.0185351	567.971
rs3219172	ALS2	202566411	1.24e-42	0.049337	22434	-0.675177	eqtl-a-ENSG00000003393	C	T	0.0145746	0.0082789	187.263
rs10432516	ALS2	202549620	1e-200	0.0257605	30077	-0.895928	eqtl-a-ENSG00000003393	A	G	0.0518559	0.0386616	1209.51
rs75664718	ALS2	203574996	4.1e-09	0.0375348	8025	-0.220705	eqtl-a-ENSG00000003393	A	G	0.0257445	0.00428987	34.5659
rs1532331	ALS2	43116830	1.44e-10	0.012782	31684	0.0819467	eqtl-a-ENSG00000003393	T	G	0.683885	0.00129557	41.0996
rs6757272	CFLAR	201728141	1.13e-10	0.0120475	25826	-0.0776808	eqtl-a-ENSG00000003402	G	A	0.418416	0.00160723	41.5719
rs10200697	CFLAR	201595517	1.35e-08	0.0215981	26609	0.12266	eqtl-a-ENSG00000003402	A	G	0.917415	0.00121065	32.2509
rs2268791	CFLAR	202022527	1e-200	0.011476	25575	0.375611	eqtl-a-ENSG00000003402	C	G	0.498612	0.0402031	1071.18
rs56388170	CFLAR	28724374	1.42e-08	0.0131124	26280	0.0743565	eqtl-a-ENSG00000003402	T	G	0.289189	0.00122213	32.1544
rs35007051	TFPI	188415764	2.01e-10	0.0324332	30169	0.206291	eqtl-a-ENSG00000003436	G	A	0.0347892	0.00133918	40.4531
rs1354034	TFPI	56849749	2.15e-11	0.0122309	31684	0.0818935	eqtl-a-ENSG00000003436	C	T	0.618137	0.00141295	44.8285
rs9376090	TFPI	135411228	1.26e-14	0.0134923	31300	0.104028	eqtl-a-ENSG00000003436	C	T	0.262879	0.00189566	59.443
rs149110519	ARF5	144385777	2.02e-12	0.0266112	25735	0.18717	eqtl-a-ENSG00000004059	T	C	0.0526158	0.0019186	49.4663
rs149007767	ARF5	50370254	5.02e-16	0.0166429	30077	-0.134987	eqtl-a-ENSG00000004059	T	C	0.149708	0.00218244	65.7805
rs34029720	ARF5	127230474	1.4e-17	0.012286	31564	-0.104862	eqtl-a-ENSG00000004059	C	T	0.371437	0.00230262	72.843
rs10000290	CD38	15753299	1.31e-18	0.0169156	31349	0.148937	eqtl-a-ENSG00000004468	G	A	0.143801	0.0024668	77.518
rs2497306	CD38	94485211	4.69e-10	0.0118872	31086	0.0740464	eqtl-a-ENSG00000004468	C	A	0.500343	0.00124664	38.799
rs2617170	CD38	10560957	3.22e-12	0.0126168	31086	-0.0879154	eqtl-a-ENSG00000004468	C	T	0.668027	0.00155951	48.5516
rs151181	CD38	28490517	3.39e-08	0.012098	30476	-0.066781	eqtl-a-ENSG00000004468	C	T	0.407827	0.000998819	30.4684
rs12453507	CD38	38053207	3.1e-08	0.011892	31355	-0.0658343	eqtl-a-ENSG00000004468	G	C	0.492239	0.00097648	30.6455
rs76298543	RBM6	50124046	6.14e-99	0.0352007	18493	-0.743165	eqtl-a-ENSG00000004534	C	T	0.0285268	0.0235352	445.678
rs116375541	RBM6	50456570	5.27e-17	0.0479963	20074	0.402247	eqtl-a-ENSG00000004534	A	G	0.0155425	0.00348674	70.2307
rs13086611	RBM6	49385417	1e-200	0.0124186	26096	0.426905	eqtl-a-ENSG00000004534	T	A	0.304928	0.0433221	1181.64
rs2236939	RBM6	50243510	8.2e-157	0.0190918	23341	-0.509349	eqtl-a-ENSG00000004534	T	G	0.103161	0.0295919	711.705
rs7950696	RBM6	47481533	3.46e-08	0.0119728	31185	-0.0660466	eqtl-a-ENSG00000004534	C	T	0.441548	0.000974855	30.4286
rs12984019	ARHGAP33	36078082	2.72e-10	0.0130905	29827	0.0826533	eqtl-a-ENSG00000004777	T	C	0.290562	0.00133481	39.8638
rs756783	ARHGAP33	36079704	1e-200	0.0115262	31346	-0.389125	eqtl-a-ENSG00000004777	T	C	0.557326	0.0350843	1139.67
rs113559151	ARHGAP33	36164495	8.18e-155	0.0221543	31682	-0.587228	eqtl-a-ENSG00000004777	G	A	0.0742662	0.021695	702.538
rs117629564	PDK4	94777819	5.54e-19	0.0453314	21984	0.40349	eqtl-a-ENSG00000004799	A	G	0.0174463	0.00359086	79.2187
rs12704801	PDK4	95175185	1.04e-99	0.0118704	31565	-0.251601	eqtl-a-ENSG00000004799	C	T	0.420253	0.014033	449.228
rs142272045	PDK4	95249487	2.55e-12	0.035039	28311	-0.245298	eqtl-a-ENSG00000004799	C	T	0.0296307	0.00172814	49.0065
rs4253772	PDK4	46627603	6.01e-20	0.019784	31185	0.180909	eqtl-a-ENSG00000004799	T	C	0.0999617	0.00267414	83.6112
rs17577280	SLC22A16	110728379	1e-200	0.0120986	31684	-0.389752	eqtl-a-ENSG00000004809	A	G	0.343249	0.0317154	1037.72
rs9372244	SLC22A16	110357358	9.17e-15	0.0125738	31564	0.0974519	eqtl-a-ENSG00000004809	C	T	0.336007	0.00189946	60.0648
rs13205109	SLC22A16	110798217	1e-200	0.016526	20794	-0.679832	eqtl-a-ENSG00000004809	A	T	0.133692	0.0752576	1692.1
rs1080261	SLC22A16	110851976	6.9e-68	0.0155592	30746	0.270889	eqtl-a-ENSG00000004809	G	T	0.173269	0.00976245	303.096
rs17087335	SLC25A13	57838583	3.06e-10	0.0147706	31300	0.0929941	eqtl-a-ENSG00000004864	T	G	0.203202	0.0012648	39.6357
rs1016968	SLC25A13	95795988	1e-200	0.0118328	31179	0.400006	eqtl-a-ENSG00000004864	A	T	0.373698	0.035356	1142.69
rs145659320	SLC25A13	96379688	4.03e-09	0.0380244	27713	0.22369	eqtl-a-ENSG00000004864	G	T	0.0250685	0.00124722	34.6049
rs1354034	ST7	56849749	6.57e-37	0.012181	31684	0.154599	eqtl-a-ENSG00000004866	C	T	0.618137	0.00505831	161.072
rs12706135	ST7	116635048	3.93e-16	0.0142758	31684	-0.116213	eqtl-a-ENSG00000004866	C	T	0.222519	0.00208719	66.2645
rs2402155	ST7	116799440	3.28e-08	0.031743	28396	0.175412	eqtl-a-ENSG00000004866	T	C	0.036405	0.00107423	30.5346
rs11587735	SLC4A1	118153011	1.34e-12	0.0156893	26022	-0.111228	eqtl-a-ENSG00000004939	C	A	0.173499	0.00192771	50.256
rs9660992	SLC4A1	205249450	2.5e-08	0.0120451	26022	-0.0671283	eqtl-a-ENSG00000004939	G	A	0.420138	0.00119215	31.0568
rs12212092	SLC4A1	30128442	1.62e-09	0.0235888	21683	-0.142278	eqtl-a-ENSG00000004939	T	C	0.068141	0.00167501	36.3767
rs5033	SLC4A1	42326258	2.26e-66	0.0129543	22267	0.222934	eqtl-a-ENSG00000004939	T	C	0.707969	0.0131258	296.132
rs225245	SLC4A1	33946107	5.53e-29	0.0119365	25693	-0.133365	eqtl-a-ENSG00000004939	G	A	0.440335	0.00483515	124.823
rs12974711	SLC4A1	11297258	4.37e-19	0.0244285	26022	0.218083	eqtl-a-ENSG00000004939	C	T	0.0629954	0.00305338	79.6924
rs7679	SLC4A1	44576502	8.7e-09	0.0153516	25553	0.0883408	eqtl-a-ENSG00000004939	C	T	0.183703	0.00129423	33.1117
rs6084653	SLC4A1	4157072	3.02e-54	0.012249	26022	0.189967	eqtl-a-ENSG00000004939	G	C	0.36636	0.00915838	240.504
rs6014993	SLC4A1	55991637	7.76e-09	0.0118917	21737	0.0686581	eqtl-a-ENSG00000004939	G	A	0.490224	0.00153119	33.3316
rs117299259	SKAP2	26833308	6.21e-71	0.036818	28045	-0.655621	eqtl-a-ENSG00000005020	G	A	0.0262465	0.0111801	317.069
rs142139359	SKAP2	26941945	2.41e-20	0.0510069	10978	0.471421	eqtl-a-ENSG00000005020	A	G	0.0137218	0.00772095	85.4045
rs113662511	SKAP2	27074801	3.63e-26	0.0495654	8581	0.524481	eqtl-a-ENSG00000005020	T	C	0.0145161	0.0128805	111.944
rs7805778	SKAP2	26694926	1e-200	0.0134186	28198	0.568574	eqtl-a-ENSG00000005020	A	G	0.225286	0.0598596	1795.27
rs147544721	SKAP2	26756193	6.34e-13	0.0531357	14813	0.382211	eqtl-a-ENSG00000005020	C	A	0.0126608	0.00348078	51.7339
rs113285204	SKAP2	26970217	6.82e-15	0.0528234	9956	0.411383	eqtl-a-ENSG00000005020	T	C	0.0128048	0.00605505	60.6391
rs117435545	SKAP2	27020453	5.16e-25	0.0512092	20857	-0.528981	eqtl-a-ENSG00000005020	T	C	0.0135914	0.00508998	106.695
rs185084812	SKAP2	27106284	7.08e-104	0.0302517	24524	-0.654735	eqtl-a-ENSG00000005020	T	C	0.0389834	0.0187423	468.378
rs10275896	SKAP2	26858395	1e-200	0.0131295	30967	0.669998	eqtl-a-ENSG00000005020	C	T	0.223386	0.0775685	2603.89
rs181684511	SKAP2	26982213	1.94e-14	0.0288606	2516	-0.220911	eqtl-a-ENSG00000005020	G	T	0.0443164	0.022757	58.5435
rs67971665	SKAP2	27221227	6.05e-41	0.0377964	26296	-0.506468	eqtl-a-ENSG00000005020	T	C	0.0251157	0.006782	179.544
rs78627998	POLR2J	101960060	1e-200	0.02478	28468	0.846724	eqtl-a-ENSG00000005075	C	G	0.0564699	0.0393974	1167.48
rs147944569	POLR2J	102901859	2.66e-24	0.047274	15415	-0.480843	eqtl-a-ENSG00000005075	A	C	0.0159909	0.00666674	103.444
rs74739396	POLR2J	101642837	9.82e-23	0.0461314	24343	0.452733	eqtl-a-ENSG00000005075	A	C	0.0168154	0.00394096	96.3064
rs71540934	POLR2J	101991744	5.38e-75	0.0131555	11384	-0.241054	eqtl-a-ENSG00000005075	G	A	0.723779	0.0286481	335.689
rs146928022	POLR2J	102077619	2.74e-20	0.0401852	15545	-0.370853	eqtl-a-ENSG00000005075	T	C	0.0223018	0.00544889	85.156
rs113296404	POLR2J	102108686	1e-200	0.021871	20836	0.983849	eqtl-a-ENSG00000005075	C	T	0.0696151	0.088522	2023.38
rs138561863	POLR2J	102753029	8.38e-09	0.0546736	5660	-0.314947	eqtl-a-ENSG00000005075	G	A	0.0119658	0.0058286	33.1716
rs5026472	MEOX1	103554773	1.74e-10	0.0118871	31569	0.0758721	eqtl-a-ENSG00000005102	G	C	0.494224	0.00128882	40.7366
rs72928038	MEOX1	90976768	2.55e-12	0.0162832	29113	-0.11399	eqtl-a-ENSG00000005102	A	G	0.158151	0.00168049	49.0032
rs147832718	MEOX1	41443647	7.63e-10	0.0276328	30017	-0.170008	eqtl-a-ENSG00000005102	G	T	0.0486328	0.00125943	37.8495
rs112684675	MEOX1	41869576	2.4e-14	0.0474188	24801	-0.361654	eqtl-a-ENSG00000005102	T	C	0.0159434	0.00233991	58.1635
rs72836582	MEOX1	41983417	8.58e-09	0.0187186	30902	0.107757	eqtl-a-ENSG00000005102	T	C	0.113815	0.00107125	33.1372
rs35953779	MEOX1	41695326	1e-200	0.0115903	31383	0.389037	eqtl-a-ENSG00000005102	C	G	0.423863	0.0346561	1126.59
rs12941768	LIG3	33063675	7e-49	0.0133996	31684	0.1969	eqtl-a-ENSG00000005156	G	A	0.735973	0.0067689	215.914
rs2291190	LIG3	33593024	1.59e-25	0.0185784	31355	0.193998	eqtl-a-ENSG00000005156	C	T	0.115088	0.00346548	109.031
rs12450763	LIG3	33123582	1e-200	0.011772	31566	0.430557	eqtl-a-ENSG00000005156	C	A	0.371504	0.0406552	1337.62
rs4251710	LIG3	34136037	1.26e-10	0.0211365	31684	-0.135946	eqtl-a-ENSG00000005156	C	A	0.0865497	0.00130395	41.3656
rs149007767	RPAP3	50370254	7.78e-20	0.0166327	30037	0.15163	eqtl-a-ENSG00000005175	T	C	0.149708	0.00275923	83.1028
rs75647145	RPAP3	47831561	6.42e-11	0.0335031	29619	0.218903	eqtl-a-ENSG00000005175	A	G	0.0325212	0.00143925	42.6878
rs7976419	RPAP3	48050792	3.41e-28	0.014417	30124	0.158735	eqtl-a-ENSG00000005175	C	G	0.215353	0.0040081	121.218
rs61918136	RPAP3	47960581	1e-200	0.0203231	31527	-0.818859	eqtl-a-ENSG00000005175	A	C	0.0839687	0.0489721	1623.34
rs35426954	ATOSB	35014767	1.72e-10	0.0145428	25572	-0.0928409	eqtl-a-ENSG00000005238	A	G	0.211921	0.00159121	40.752
rs10491510	ATOSB	35040245	3.79e-18	0.0456896	18937	-0.39681	eqtl-a-ENSG00000005238	T	C	0.0171736	0.00396728	75.4197
rs6084653	ATOSB	4157072	3.35e-17	0.0123219	30650	0.103918	eqtl-a-ENSG00000005238	G	C	0.36636	0.0023152	71.121
rs1354034	PRKAR2B	56849749	2.96e-158	0.01195	31684	0.320298	eqtl-a-ENSG00000005249	C	T	0.618137	0.0221715	718.365
rs6466154	PRKAR2B	106655445	1.2e-41	0.0118347	31684	-0.159996	eqtl-a-ENSG00000005249	G	A	0.482168	0.00573543	182.758
rs7896518	PRKAR2B	65104500	1.14e-08	0.0120339	31569	0.0687004	eqtl-a-ENSG00000005249	G	A	0.422848	0.00103133	32.5895
rs505404	PRKAR2B	243268	1.02e-12	0.0142947	31569	0.101894	eqtl-a-ENSG00000005249	G	T	0.222031	0.0016069	50.8065
rs11553699	PRKAR2B	122216910	2.49e-09	0.019026	30031	0.113437	eqtl-a-ENSG00000005249	G	A	0.10963	0.00118231	35.5456
rs56388170	MSL3	28724374	9.31e-13	0.0131037	9188	-0.0935656	eqtl-a-ENSG00000005302	T	G	0.289189	0.00551849	50.9741
rs149007767	MSL3	50370254	1.63e-22	0.0166256	8025	0.162309	eqtl-a-ENSG00000005302	T	C	0.149708	0.011737	95.2845
rs13277976	MSL3	61679038	6.99e-14	0.0144789	9188	-0.108421	eqtl-a-ENSG00000005302	T	A	0.785822	0.00606586	56.061
rs2516448	TSPOAP1	31390410	4.43e-08	0.012059	30773	0.065995	eqtl-a-ENSG00000005379	C	T	0.583185	0.000972315	29.9482
rs7025728	TSPOAP1	139932927	2.58e-10	0.0131332	23577	-0.0830294	eqtl-a-ENSG00000005379	A	G	0.287386	0.00169238	39.9656
rs12716977	TSPOAP1	30482803	6.47e-11	0.0119295	31026	0.0779259	eqtl-a-ENSG00000005379	C	T	0.542883	0.0013734	42.6669
rs12948345	TSPOAP1	56427656	1.14e-39	0.0159552	31352	0.210291	eqtl-a-ENSG00000005379	T	C	0.164528	0.00551026	173.704
rs259981	TSPOAP1	57748369	5.27e-14	0.012307	29001	0.0926115	eqtl-a-ENSG00000005379	A	T	0.369389	0.00194879	56.6233
rs17005891	MPO	83547862	1.39e-18	0.0148606	31684	-0.130743	eqtl-a-ENSG00000005381	A	G	0.199218	0.00243705	77.3993
rs7846314	MPO	61650831	3.05e-13	0.0155185	31569	-0.113162	eqtl-a-ENSG00000005381	T	A	0.178349	0.00168155	53.1709
rs12716641	MPO	6898998	1.41e-08	0.0118966	31569	0.067476	eqtl-a-ENSG00000005381	C	T	0.483351	0.001018	32.1681
rs4325427	MPO	41216534	1.25e-08	0.0127905	31569	0.0728089	eqtl-a-ENSG00000005381	T	C	0.315692	0.00102539	32.4016
rs2856857	MPO	56357833	1e-200	0.0162906	31567	0.593632	eqtl-a-ENSG00000005381	A	G	0.142232	0.0403675	1327.8
rs2585830	MPO	56027903	3.35e-10	0.0147449	31224	0.0926217	eqtl-a-ENSG00000005381	G	T	0.795843	0.00126213	39.4561
rs57228624	MPO	836149	1.28e-17	0.014144	13932	-0.12086	eqtl-a-ENSG00000005381	C	T	0.228262	0.00521359	73.006
rs2224538	MPO	38552078	3.14e-08	0.0125664	31684	0.069536	eqtl-a-ENSG00000005381	C	T	0.338244	0.000965469	30.6175
rs1012068	MPO	32265903	4.72e-09	0.0132977	31300	-0.077882	eqtl-a-ENSG00000005381	G	T	0.276034	0.00109472	34.2999
rs9275406	ABCB4	32669955	1.83e-08	0.0135867	29827	-0.0764577	eqtl-a-ENSG00000005471	T	G	0.25806	0.00106058	31.6654
rs45493392	ABCB4	87079880	1.08e-106	0.0156794	31569	-0.344006	eqtl-a-ENSG00000005471	G	A	0.16734	0.015019	481.333
rs80351204	ABCB4	87158115	6.34e-10	0.0524946	9117	-0.324501	eqtl-a-ENSG00000005471	A	G	0.0129886	0.00417383	38.2039
rs12453507	ABCB4	38053207	6.52e-12	0.0118851	31569	-0.0816268	eqtl-a-ENSG00000005471	G	C	0.492239	0.00149194	47.1664
rs3774937	SOX8	103434253	9.62e-10	0.0127359	31569	0.0778899	eqtl-a-ENSG00000005513	C	T	0.320593	0.00118339	37.4003
rs4388254	SOX8	133428601	4.32e-10	0.0261485	30902	-0.163216	eqtl-a-ENSG00000005513	T	C	0.0546521	0.00125921	38.9586
rs443887	SOX8	1079479	1.97e-29	0.0165221	23787	0.186115	eqtl-a-ENSG00000005513	G	A	0.151587	0.00530618	126.881
rs11863963	SOX8	1030154	4.26e-61	0.0121425	31146	-0.200241	eqtl-a-ENSG00000005513	C	G	0.38048	0.00865589	271.933
rs1354034	ITGAL	56849749	1.46e-16	0.0122208	31684	-0.100944	eqtl-a-ENSG00000005844	C	T	0.618137	0.00214876	68.2236
rs149110519	ITGAL	144385777	2.04e-12	0.0266112	25735	0.187114	eqtl-a-ENSG00000005844	T	C	0.0526158	0.00191746	49.4367
rs11574938	ITGAL	30485393	7.94e-150	0.0116715	31481	-0.304278	eqtl-a-ENSG00000005844	C	G	0.543664	0.0211331	679.611
rs826415	ITGA2B	118153977	5.51e-33	0.0128213	31355	0.153388	eqtl-a-ENSG00000005961	G	T	0.308498	0.00454395	143.117
rs4670221	ITGA2B	38050232	4.25e-12	0.012609	31470	-0.0873612	eqtl-a-ENSG00000005961	G	C	0.332826	0.00152306	48.0008
rs1354034	ITGA2B	56849749	1e-200	0.011269	31470	0.570761	eqtl-a-ENSG00000005961	C	T	0.618137	0.0753717	2565.13
rs114694170	ITGA2B	88180196	7.29e-12	0.0266851	29817	0.182841	eqtl-a-ENSG00000005961	C	T	0.0523176	0.00157204	46.944
rs9399137	ITGA2B	135419018	4.42e-08	0.0134814	31355	0.073788	eqtl-a-ENSG00000005961	C	T	0.264393	0.000954509	29.9553
rs10820606	ITGA2B	99192919	5.21e-11	0.0139766	25947	0.0917561	eqtl-a-ENSG00000005961	C	A	0.236914	0.00165828	43.0956
rs10761741	ITGA2B	65066186	1.33e-52	0.0119574	31470	0.182517	eqtl-a-ENSG00000005961	T	G	0.420816	0.00734908	232.973
rs505404	ITGA2B	243268	6.63e-50	0.0142098	31355	0.211064	eqtl-a-ENSG00000005961	G	T	0.222031	0.00698716	220.61
rs10876550	ITGA2B	54712308	3.83e-60	0.0119883	31470	0.196102	eqtl-a-ENSG00000005961	A	G	0.590064	0.00843092	267.56
rs11553699	ITGA2B	122216910	1.42e-34	0.0189493	29817	0.232392	eqtl-a-ENSG00000005961	G	A	0.10963	0.00501888	150.393
rs2950393	ITGA2B	57036023	4.89e-08	0.0127721	31355	0.0696781	eqtl-a-ENSG00000005961	A	G	0.317506	0.000948307	29.7605
rs10852622	ITGA2B	88556880	2.46e-16	0.0130431	19914	0.10692	eqtl-a-ENSG00000005961	G	A	0.293204	0.00336306	67.1912
rs10512472	ITGA2B	33884804	3.33e-178	0.015097	31470	0.429713	eqtl-a-ENSG00000005961	C	T	0.179037	0.025098	810.118
rs11082304	ITGA2B	20720973	4.7e-12	0.0118836	31086	0.0821669	eqtl-a-ENSG00000005961	T	G	0.50307	0.00153556	47.8046
rs13042885	ITGA2B	1924707	7.51e-13	0.0131712	31355	-0.0944323	eqtl-a-ENSG00000005961	T	C	0.284247	0.00163671	51.4
rs3811444	GDE1	248039451	2.75e-09	0.01257	31684	-0.0747402	eqtl-a-ENSG00000006007	T	C	0.337611	0.00111459	35.3517
rs6592965	GDE1	50427982	6.21e-15	0.0119389	31684	0.093121	eqtl-a-ENSG00000006007	A	G	0.449532	0.00191643	60.833
rs118174930	GDE1	19477624	2.5e-50	0.0319531	29715	0.476693	eqtl-a-ENSG00000006007	C	A	0.0354099	0.00743422	222.547
rs12929106	GDE1	19589739	8.72e-14	0.0398922	24117	0.29756	eqtl-a-ENSG00000006007	A	G	0.0226867	0.0023017	55.6336
rs35659432	GDE1	19397568	1e-200	0.0259658	30958	-0.799882	eqtl-a-ENSG00000006007	A	G	0.051926	0.0297415	948.9
rs28576302	GDE1	19444627	1e-200	0.0272274	30902	-0.966815	eqtl-a-ENSG00000006007	C	T	0.045979	0.039203	1260.8
rs7210990	GDE1	16170764	2.69e-08	0.0118982	31569	-0.0661553	eqtl-a-ENSG00000006007	A	C	0.481977	0.00097832	30.9129
rs10405364	REX1BD	18972008	1.29e-09	0.0224165	26196	-0.136026	eqtl-a-ENSG00000006015	G	A	0.0761021	0.00140366	36.8193
rs10414427	REX1BD	18660566	1e-200	0.0111578	21129	-0.517569	eqtl-a-ENSG00000006015	C	T	0.555728	0.0924237	2151.48
rs757348	REX1BD	18810795	1.31e-33	0.0226486	26079	0.273656	eqtl-a-ENSG00000006015	T	A	0.0737959	0.00556688	145.98
rs117558072	REX1BD	18979061	2.59e-08	0.0356319	20235	0.198377	eqtl-a-ENSG00000006015	C	A	0.0286608	0.00152946	30.9929
rs11655670	SPATA20	48574202	6.97e-109	0.0124063	31676	-0.275025	eqtl-a-ENSG00000006282	A	G	0.333878	0.0152772	491.397
rs7220357	SPATA20	48305596	1.26e-12	0.0132938	31555	-0.0943618	eqtl-a-ENSG00000006282	C	T	0.275793	0.00159416	50.381
rs144232687	SPATA20	48490945	1e-200	0.0128972	30077	-0.412784	eqtl-a-ENSG00000006282	T	C	0.273178	0.0329363	1024.3
rs62059698	SPATA20	48617493	1e-200	0.0144966	31684	0.588087	eqtl-a-ENSG00000006282	G	A	0.185294	0.0493764	1645.6
rs2107440	SPATA20	48702463	1.29e-56	0.0126253	26121	-0.200178	eqtl-a-ENSG00000006282	A	G	0.32208	0.00953235	251.371
rs11655373	SPATA20	48373667	3.87e-31	0.0133225	26701	0.154614	eqtl-a-ENSG00000006282	A	G	0.271294	0.00501896	134.677
rs3760403	SPATA20	48834023	1.1e-16	0.0118755	31684	-0.0984851	eqtl-a-ENSG00000006282	G	A	0.493705	0.00216599	68.7717
rs270601	AGK	131656997	1.19e-09	0.012641	31684	-0.0768826	eqtl-a-ENSG00000006530	C	T	0.669999	0.00116613	36.9884
rs3779086	AGK	141343087	4.27e-67	0.0119204	31567	0.20629	eqtl-a-ENSG00000006530	T	C	0.42326	0.00939811	299.466
rs73153906	AGK	141583683	2.08e-19	0.0433954	23222	-0.390945	eqtl-a-ENSG00000006530	T	G	0.0190665	0.0034828	81.1534
rs1449263	ALDH3B1	182319301	1.22e-09	0.0119574	31684	0.0726661	eqtl-a-ENSG00000006534	T	C	0.553798	0.00116424	36.9286
rs149110519	ALDH3B1	144385777	8.79e-23	0.0265671	25735	0.261024	eqtl-a-ENSG00000006534	T	C	0.0526158	0.00373699	96.5248
rs10980797	ALDH3B1	113912553	2.24e-08	0.0119087	31569	-0.0665947	eqtl-a-ENSG00000006534	G	A	0.472236	0.0009896	31.2697
rs2286164	ALDH3B1	67793448	1.3e-111	0.0139727	31683	-0.313679	eqtl-a-ENSG00000006534	G	A	0.226473	0.0156578	503.945
rs145506132	ALDH3B1	67735589	1.3e-10	0.0486885	8975	-0.312926	eqtl-a-ENSG00000006534	A	G	0.0151282	0.00458144	41.2984
rs73114178	FARP2	242159975	1e-200	0.0140146	30597	0.424463	eqtl-a-ENSG00000006607	G	A	0.216009	0.0291079	917.255
rs4303712	FARP2	241921688	3.31e-09	0.0168588	30594	-0.0997212	eqtl-a-ENSG00000006607	C	T	0.145495	0.00114232	34.9859
rs6726954	FARP2	242087346	3.18e-29	0.0121269	30598	0.136089	eqtl-a-ENSG00000006607	G	A	0.393906	0.00409892	125.927
rs736781	GGCT	30504160	1e-200	0.0143903	31470	0.473269	eqtl-a-ENSG00000006625	T	C	0.198147	0.033228	1081.56
rs2709778	GGCT	30667433	2.15e-17	0.0201572	31470	-0.171042	eqtl-a-ENSG00000006625	G	A	0.904055	0.00228274	71.9975
rs10279910	GGCT	30436719	1.18e-09	0.024729	25181	-0.150439	eqtl-a-ENSG00000006625	T	A	0.938435	0.00146756	37.0061
rs1354034	TBXA2R	56849749	3.17e-30	0.0121941	31684	0.139305	eqtl-a-ENSG00000006638	C	T	0.618137	0.00410212	130.499
rs342296	TBXA2R	106372903	6.04e-09	0.0119729	31355	-0.0696284	eqtl-a-ENSG00000006638	A	G	0.441001	0.00107745	33.8179
rs4807492	TBXA2R	3622535	2.73e-28	0.0120889	23991	-0.133344	eqtl-a-ENSG00000006638	A	G	0.598382	0.00504578	121.657
rs56330463	IFRD1	148200011	2.36e-17	0.0120367	31569	-0.102005	eqtl-a-ENSG00000006652	C	T	0.582097	0.00226976	71.8126
rs149110519	IFRD1	144385777	3.71e-10	0.0266207	25735	0.1668	eqtl-a-ENSG00000006652	T	C	0.0526158	0.00152323	39.2572
rs1234378	IFRD1	112292570	8.74e-20	0.0436754	27503	0.397603	eqtl-a-ENSG00000006652	C	A	0.981184	0.00300427	82.8694
rs6966318	IFRD1	112092857	1e-200	0.0131216	31683	0.527231	eqtl-a-ENSG00000006652	C	T	0.755694	0.0484861	1614.36
rs76272652	IFRD1	111872453	8.64e-11	0.0476953	9002	-0.309495	eqtl-a-ENSG00000006652	G	A	0.0157743	0.00465576	42.0978
rs56384744	IFRD1	112721571	1.23e-10	0.0372545	30294	-0.239767	eqtl-a-ENSG00000006652	A	C	0.0261311	0.00136544	41.4183
rs76274372	IFRD1	111909855	1e-200	0.0211258	29658	0.657218	eqtl-a-ENSG00000006652	C	A	0.0808079	0.0316013	967.75
rs757685	VPS41	38775323	1.77e-110	0.0158956	31355	-0.354999	eqtl-a-ENSG00000006715	A	G	0.838511	0.0156581	498.738
rs10239557	VPS41	38950137	5.3e-22	0.0131283	31355	0.126587	eqtl-a-ENSG00000006715	T	C	0.285952	0.00295644	92.968
rs6963017	VPS41	39560862	9.97e-26	0.0182159	31469	-0.191018	eqtl-a-ENSG00000006715	G	A	0.120434	0.00348217	109.956
rs11650537	ELAC2	12882087	1e-200	0.0116237	31228	0.357843	eqtl-a-ENSG00000006744	T	C	0.43431	0.0294556	947.695
rs7225631	ELAC2	12851435	2.09e-34	0.012843	31355	0.157101	eqtl-a-ENSG00000006744	A	G	0.306374	0.00474953	149.623
rs138142208	ELAC2	13065700	9.71e-14	0.0423005	26119	-0.314915	eqtl-a-ENSG00000006744	C	T	0.0201245	0.00211748	55.4195
rs141651018	MARK4	46042665	1.81e-09	0.0335039	26236	0.201492	eqtl-a-ENSG00000007047	T	C	0.0325351	0.00137667	36.1653
rs73048457	MARK4	46089055	3.68e-09	0.0327765	26366	0.193322	eqtl-a-ENSG00000007047	C	T	0.0340519	0.00131771	34.786
rs184688	MARK4	45758364	1e-200	0.0119822	28464	-0.413205	eqtl-a-ENSG00000007047	G	A	0.649813	0.0401039	1189.12
rs17875633	MARK4	45808793	7.42e-28	0.020402	28473	-0.223196	eqtl-a-ENSG00000007047	C	T	0.0930441	0.00418574	119.673
rs73047262	CEACAM21	41905677	1.44e-26	0.022855	24423	-0.243815	eqtl-a-ENSG00000007129	T	C	0.0725341	0.0046381	113.795
rs887391	CEACAM21	41985624	1e-200	0.0135916	26605	0.423529	eqtl-a-ENSG00000007129	T	C	0.765683	0.0352122	970.94
rs112335177	CEACAM21	41781294	9.94e-10	0.0474565	14710	-0.289978	eqtl-a-ENSG00000007129	T	C	0.0159415	0.00253177	37.3319
rs11881921	CEACAM21	42237641	2.89e-16	0.0123261	26483	0.100804	eqtl-a-ENSG00000007129	A	G	0.366027	0.00251908	66.8762
rs4803482	CEACAM21	42066641	3.66e-16	0.0317064	20579	0.258388	eqtl-a-ENSG00000007129	A	G	0.0363963	0.00321682	66.4062
rs8076127	PAFAH1B1	2461453	2.91e-12	0.012528	25827	-0.0874664	eqtl-a-ENSG00000007168	G	T	0.341639	0.00188376	48.74
rs115107247	PAFAH1B1	2491429	1.89e-25	0.0412942	21583	-0.430525	eqtl-a-ENSG00000007168	A	G	0.0210582	0.00501101	108.687
rs66494490	PAFAH1B1	2307902	4.18e-08	0.0251964	26157	-0.138147	eqtl-a-ENSG00000007168	T	C	0.0591811	0.00114794	30.0589
rs11654991	PAFAH1B1	2599272	4.4e-62	0.0121018	26071	-0.201224	eqtl-a-ENSG00000007168	A	G	0.613018	0.0104935	276.456
rs76840964	GAS7	160754947	1.27e-10	0.0179014	31240	-0.115124	eqtl-a-ENSG00000007237	G	A	0.126123	0.00132212	41.3552
rs1375493	GAS7	182323766	2.03e-18	0.0119731	31569	0.104832	eqtl-a-ENSG00000007237	A	G	0.565077	0.00242248	76.6562
rs9880192	GAS7	128297569	5.36e-10	0.0121699	31569	-0.0755519	eqtl-a-ENSG00000007237	C	G	0.392874	0.00121934	38.538
rs56330463	GAS7	148200011	1.09e-11	0.0120476	31569	0.0818477	eqtl-a-ENSG00000007237	C	T	0.582097	0.00145988	46.1513
rs149110519	GAS7	144385777	5.42e-10	0.0266214	25735	0.165229	eqtl-a-ENSG00000007237	T	C	0.0526158	0.00149464	38.5192
rs16895831	GAS7	42515791	1.7e-19	0.0145769	27823	0.131649	eqtl-a-ENSG00000007237	T	C	0.209742	0.002923	81.5593
rs55793580	GAS7	127009395	2.86e-20	0.0158031	31569	-0.145767	eqtl-a-ENSG00000007237	T	C	0.169838	0.00268784	85.0759
rs3184504	GAS7	111884608	2.81e-10	0.011929	28418	0.0752626	eqtl-a-ENSG00000007237	C	T	0.542056	0.00139878	39.8034
rs9905556	GAS7	9942454	1.28e-74	0.0380215	27325	0.694889	eqtl-a-ENSG00000007237	T	C	0.0245393	0.0120763	333.995
rs11078832	GAS7	10018742	1.85e-159	0.0125347	31684	-0.337262	eqtl-a-ENSG00000007237	G	A	0.688526	0.0223386	723.902
rs58209168	GAS7	9912102	2.89e-35	0.021455	31226	0.265873	eqtl-a-ENSG00000007237	A	T	0.0830179	0.00489378	153.555
rs12936206	GAS7	10075853	2.14e-16	0.0124404	31684	0.102188	eqtl-a-ENSG00000007237	G	A	0.35099	0.00212504	67.4689
rs2247056	MATK	31265490	3.53e-09	0.013792	30389	0.081439	eqtl-a-ENSG00000007264	C	T	0.753447	0.00114603	34.8644
rs9420589	MATK	94450233	6.31e-09	0.0120121	31270	0.0697712	eqtl-a-ENSG00000007264	T	G	0.428682	0.00107775	33.7355
rs8109446	MATK	3812089	1.41e-32	0.0284855	17628	0.338555	eqtl-a-ENSG00000007264	G	A	0.954727	0.00794953	141.241
rs7245624	MATK	3762926	1.73e-28	0.0122821	23655	-0.135977	eqtl-a-ENSG00000007264	A	G	0.631132	0.00515487	122.56
rs34503630	MATK	3823192	3.8e-15	0.0131434	31017	-0.103322	eqtl-a-ENSG00000007264	C	T	0.2859	0.00198841	61.7934
rs55908509	MATK	16442019	6.81e-09	0.0126582	22490	0.0733618	eqtl-a-ENSG00000007264	A	G	0.3284	0.00149128	33.5859
rs34794906	CD79B	31237858	1.35e-14	0.0128365	27280	-0.0988592	eqtl-a-ENSG00000007312	C	T	0.310471	0.00216947	59.3074
rs10098310	CD79B	130613614	9.1e-11	0.0120219	31355	0.0779137	eqtl-a-ENSG00000007312	A	G	0.575007	0.00133781	42.0004
rs653178	CD79B	112007756	5.99e-10	0.0119256	28204	0.07383	eqtl-a-ENSG00000007312	T	C	0.539991	0.00135708	38.3243
rs12232384	CD79B	86009760	1.15e-08	0.014584	31470	0.0832351	eqtl-a-ENSG00000007312	A	C	0.210455	0.00103398	32.5711
rs8067378	CD79B	38051348	3.07e-18	0.0118718	31086	-0.103389	eqtl-a-ENSG00000007312	G	A	0.497388	0.00243384	75.8381
rs12603821	CD79B	62006432	6.34e-40	0.0122729	31374	-0.162302	eqtl-a-ENSG00000007312	A	G	0.366952	0.00554331	174.874
rs4810485	CD79B	44747947	8.46e-13	0.0136628	31086	-0.0977354	eqtl-a-ENSG00000007312	G	T	0.746826	0.00164341	51.1678
rs147836155	ST7L	113501607	4.43e-10	0.04413	21876	0.275296	eqtl-a-ENSG00000007341	T	C	0.018481	0.00177579	38.9128
rs351362	ST7L	113044731	1e-200	0.0116818	30901	-0.384084	eqtl-a-ENSG00000007341	T	C	0.405735	0.0338008	1080.95
rs7522283	ST7L	113254267	5.84e-34	0.0145752	24642	-0.177072	eqtl-a-ENSG00000007341	C	G	0.791511	0.0059539	147.583
rs184305120	ST7L	113307702	1.52e-09	0.0371123	26273	-0.224247	eqtl-a-ENSG00000007341	C	T	0.0263468	0.00138773	36.5077
rs10774624	BAIAP3	111833788	2.74e-08	0.011926	28089	0.0662741	eqtl-a-ENSG00000007516	A	G	0.538565	0.00109821	30.8793
rs4318204	BAIAP3	1224109	3.72e-08	0.0132245	19733	0.0727861	eqtl-a-ENSG00000007516	C	T	0.281178	0.00153278	30.2897
rs8048759	BAIAP3	1378788	4.4e-17	0.0120148	19734	-0.100945	eqtl-a-ENSG00000007516	T	C	0.576369	0.00356427	70.5818
rs8063	BAIAP3	1374818	1e-200	0.0128811	23991	-0.42967	eqtl-a-ENSG00000007516	G	A	0.728272	0.0443228	1112.57
rs148117344	PIGQ	627359	1.57e-08	0.0436197	17064	0.246621	eqtl-a-ENSG00000007541	C	T	0.018934	0.00186983	31.9627
rs12444525	PIGQ	673430	1.84e-195	0.0125065	23849	0.373011	eqtl-a-ENSG00000007541	A	G	0.307766	0.0359582	889.478
rs8073060	PIGQ	33875262	3.58e-28	0.0128635	31185	0.141573	eqtl-a-ENSG00000007541	A	T	0.305723	0.00386913	121.12
rs1260326	MYLIP	27730940	1.22e-23	0.0121658	31300	0.121926	eqtl-a-ENSG00000007944	C	T	0.611153	0.00319871	100.435
rs2142675	MYLIP	16138363	1.12e-32	0.012757	31556	-0.151864	eqtl-a-ENSG00000007944	G	C	0.314263	0.00447079	141.705
rs2021900	MYLIP	15900330	1.7e-116	0.0200996	31684	-0.461163	eqtl-a-ENSG00000007944	T	C	0.90678	0.0163432	526.389
rs7841189	MYLIP	19845376	6.86e-09	0.0184241	31684	0.106758	eqtl-a-ENSG00000007944	T	C	0.118043	0.00105859	33.5738
rs964184	MYLIP	116648917	1.05e-09	0.0167392	31300	0.102136	eqtl-a-ENSG00000007944	C	G	0.852011	0.00118803	37.2272
rs1265564	MYLIP	111708458	1.67e-09	0.0120359	31240	0.0725461	eqtl-a-ENSG00000007944	C	A	0.421923	0.0011616	36.3281
rs247617	MYLIP	56990716	9.37e-10	0.0127775	31569	0.0781973	eqtl-a-ENSG00000007944	A	C	0.316679	0.00118499	37.4511
rs114352248	E2F2	23737013	7.03e-14	0.0223143	30547	0.167078	eqtl-a-ENSG00000007968	T	C	0.0767509	0.00183192	56.0588
rs1172130	E2F2	205244953	5.26e-11	0.0122231	31684	0.0802265	eqtl-a-ENSG00000007968	A	G	0.383273	0.00135782	43.077
rs11587735	E2F2	118153011	9.05e-09	0.0156988	31569	0.0902321	eqtl-a-ENSG00000007968	C	A	0.173499	0.00104538	33.034
rs1354034	E2F2	56849749	1.1e-09	0.0122343	31684	-0.0745629	eqtl-a-ENSG00000007968	C	T	0.618137	0.00117095	37.1415
rs12212092	E2F2	30128442	1.69e-10	0.0235851	26412	-0.150645	eqtl-a-ENSG00000007968	T	C	0.068141	0.00154228	40.7945
rs6592965	E2F2	50427982	6.16e-33	0.0119045	31684	0.142312	eqtl-a-ENSG00000007968	A	G	0.449532	0.00449021	142.9
rs8073060	E2F2	33875262	9.18e-23	0.0128747	31185	0.126438	eqtl-a-ENSG00000007968	A	T	0.305723	0.00308315	96.4391
rs35033748	E2F2	27179590	4.85e-10	0.0144505	27324	0.0899397	eqtl-a-ENSG00000007968	C	T	0.215702	0.00141572	38.7352
rs9944715	E2F2	43831259	4.42e-12	0.0135605	31569	-0.0938822	eqtl-a-ENSG00000007968	G	A	0.740866	0.00151599	47.9278
rs16989695	E2F2	4505445	2.11e-09	0.0118919	24632	-0.0712206	eqtl-a-ENSG00000007968	A	G	0.487856	0.00145404	35.8652
rs117963839	E2F2	55966904	6.25e-18	0.0157011	27738	-0.135463	eqtl-a-ENSG00000007968	T	C	0.172794	0.00267635	74.4303
rs855791	E2F2	37462936	6.03e-09	0.0119712	27015	0.0696246	eqtl-a-ENSG00000007968	G	A	0.558409	0.00125055	33.8234
rs4554352	PSMB1	171016449	2.12e-15	0.012853	1575	0.101983	eqtl-a-ENSG00000008018	C	A	0.691111	0.0384365	62.8774
rs10946271	PSMB1	170764103	1e-200	0.0115066	31559	-0.362156	eqtl-a-ENSG00000008018	C	T	0.498471	0.0304335	990.535
rs9366235	PSMB1	170804451	9.88e-43	0.0123765	25240	-0.169583	eqtl-a-ENSG00000008018	T	C	0.352418	0.00738348	187.73
rs115972027	JARID2	15525604	1.7e-14	0.0462188	23532	-0.354568	eqtl-a-ENSG00000008083	T	G	0.0167958	0.0024947	58.8471
rs148916699	JARID2	15252083	5.26e-169	0.0206928	31559	-0.573402	eqtl-a-ENSG00000008083	T	C	0.0858254	0.0237529	767.808
rs114822866	JARID2	14959424	6.53e-11	0.0312795	30740	-0.20428	eqtl-a-ENSG00000008083	T	G	0.0375024	0.00138556	42.6485
rs116666415	JARID2	15769837	3.81e-08	0.0430065	27367	0.236527	eqtl-a-ENSG00000008083	C	T	0.0194913	0.00110404	30.2456
rs149110519	JARID2	144385777	5.73e-10	0.0266215	25735	-0.164987	eqtl-a-ENSG00000008083	T	C	0.0526158	0.00149026	38.4061
rs112441779	JARID2	15131245	1e-200	0.0278884	30929	-0.919173	eqtl-a-ENSG00000008083	T	C	0.0442485	0.0339305	1086.22
rs56388170	JARID2	28724374	8.35e-12	0.0131057	31355	0.0895459	eqtl-a-ENSG00000008083	T	G	0.289189	0.00148668	46.6813
rs13325613	CYTH3	46298373	2.43e-14	0.0212421	31355	-0.16198	eqtl-a-ENSG00000008256	T	G	0.0854911	0.00185104	58.1434
rs4502545	CYTH3	28303030	4.24e-14	0.0154746	31355	0.116886	eqtl-a-ENSG00000008256	A	G	0.179583	0.00181631	57.0504
rs6457374	CYTH3	31272261	1.6e-10	0.0137996	30389	0.0882553	eqtl-a-ENSG00000008256	T	C	0.754006	0.00134415	40.8997
rs852162	CYTH3	6130519	1.24e-16	0.0118844	31349	0.0983948	eqtl-a-ENSG00000008256	T	C	0.479764	0.00218181	68.5428
rs6958932	CYTH3	6254944	9.29e-57	0.0330382	29413	-0.524508	eqtl-a-ENSG00000008256	G	A	0.0329708	0.00849623	252.024
rs13325613	CYB561	46298373	1.3e-08	0.0212615	31355	-0.120899	eqtl-a-ENSG00000008283	T	G	0.0854911	0.00103016	32.3318
rs6881706	CYB561	35879156	4.08e-11	0.0134304	31355	-0.0886551	eqtl-a-ENSG00000008283	T	G	0.267155	0.00138778	43.5714
rs1521	CYB561	31350704	1.22e-09	0.0140613	30773	0.0854549	eqtl-a-ENSG00000008283	T	C	0.767038	0.00119876	36.9313
rs4968775	CYB561	61518766	1.11e-50	0.0118109	31352	-0.176842	eqtl-a-ENSG00000008283	C	G	0.505945	0.00709978	224.17
rs2412973	CYB561	30529631	2.19e-08	0.0119173	30492	-0.0666941	eqtl-a-ENSG00000008283	A	C	0.466354	0.00102609	31.3178
rs149007767	SPAG9	50370254	4.98e-11	0.0166562	29863	0.109456	eqtl-a-ENSG00000008294	T	C	0.149708	0.001444	43.1815
rs56388170	SPAG9	28724374	2.23e-17	0.013094	31141	0.111053	eqtl-a-ENSG00000008294	T	G	0.289189	0.00230452	71.9264
rs1006702	SPAG9	49039468	2.4e-19	0.049823	15425	-0.448073	eqtl-a-ENSG00000008294	G	T	0.0143961	0.00521605	80.8689
rs8125	SPAG9	49043348	1.75e-61	0.0213563	31355	0.353333	eqtl-a-ENSG00000008294	T	C	0.0830943	0.00865435	273.709
rs41456547	SPAG9	49246345	1.5e-11	0.023819	31352	0.160735	eqtl-a-ENSG00000008294	G	T	0.066683	0.00145037	45.5351
rs2286652	CELSR3	48689192	6.86e-85	0.018554	28168	-0.362248	eqtl-a-ENSG00000008300	A	G	0.112952	0.0133519	381.159
rs354033	CELSR3	149289464	1.21e-14	0.0137132	30935	0.105794	eqtl-a-ENSG00000008300	A	G	0.25016	0.00192026	59.5136
rs725660	CELSR3	46262286	1.38e-10	0.0125226	30935	-0.0803688	eqtl-a-ENSG00000008300	A	C	0.342629	0.00132971	41.1868
rs1375493	MGST1	182323766	2.92e-10	0.0119888	31569	0.0755663	eqtl-a-ENSG00000008394	A	G	0.565077	0.00125689	39.7262
rs9880192	MGST1	128297569	6.02e-10	0.01217	31569	-0.075331	eqtl-a-ENSG00000008394	C	G	0.392874	0.00121221	38.3124
rs10098310	MGST1	130613614	1.37e-14	0.0120145	31569	-0.0925011	eqtl-a-ENSG00000008394	A	G	0.575007	0.00187416	59.2727
rs4149190	MGST1	16502260	1.71e-135	0.0231522	31676	-0.57357	eqtl-a-ENSG00000008394	A	T	0.0679486	0.0190074	613.707
rs35979828	MGST1	54685880	4.53e-19	0.0255771	29836	-0.228224	eqtl-a-ENSG00000008394	T	C	0.0571059	0.00266147	79.6143
rs2239630	MGST1	23589349	2.1e-18	0.0118801	31569	0.103973	eqtl-a-ENSG00000008394	G	A	0.519173	0.0024204	76.5902
rs11641016	MGST1	86014881	2.1e-08	0.0146491	31569	0.0820861	eqtl-a-ENSG00000008394	G	C	0.207945	0.00099363	31.3971
rs372883	MGST1	30717737	1.07e-25	0.0118581	31684	-0.124268	eqtl-a-ENSG00000008394	C	T	0.494776	0.00345419	109.815
rs149110519	PGLYRP1	144385777	6.73e-42	0.0264857	25735	0.359205	eqtl-a-ENSG00000008438	T	C	0.0526158	0.00709651	183.92
rs4727027	PGLYRP1	148869277	5.49e-09	0.0123778	31185	-0.0721836	eqtl-a-ENSG00000008438	A	G	0.639097	0.00108936	34.0065
rs56388170	PGLYRP1	28724374	1.68e-45	0.0130351	31355	-0.184542	eqtl-a-ENSG00000008438	T	G	0.289189	0.00635167	200.417
rs7846314	PGLYRP1	61650831	8.77e-24	0.0154923	31569	-0.155767	eqtl-a-ENSG00000008438	T	A	0.178349	0.00319205	101.086
rs12264390	PGLYRP1	959111	1.79e-16	0.0145435	31569	-0.119773	eqtl-a-ENSG00000008438	C	T	0.21134	0.00214381	67.8192
rs8102495	PGLYRP1	46509579	1e-200	0.0115036	31684	0.36371	eqtl-a-ENSG00000008438	G	A	0.495678	0.0305853	999.575
rs12151345	PGLYRP1	46645202	4.42e-19	0.0118831	31300	0.106064	eqtl-a-ENSG00000008438	T	C	0.47653	0.0025388	79.6615
rs6592965	NFIX	50427982	2.44e-13	0.0119419	30935	0.0874437	eqtl-a-ENSG00000008441	A	G	0.449532	0.00173025	53.6145
rs11881865	NFIX	13098993	3.78e-12	0.031239	29081	-0.216961	eqtl-a-ENSG00000008441	C	G	0.0375884	0.00165592	48.2324
rs8103751	NFIX	13198701	2.95e-13	0.0484738	17505	0.353709	eqtl-a-ENSG00000008441	A	G	0.0152515	0.00303247	53.2388
rs16905012	ST3GAL1	134905738	3.57e-16	0.0315262	29498	-0.257011	eqtl-a-ENSG00000008513	A	G	0.03683	0.00224797	66.4555
rs59413766	ST3GAL1	134552618	2.07e-185	0.0148212	31563	-0.430404	eqtl-a-ENSG00000008513	A	C	0.187217	0.0260229	843.254
rs115758847	ST3GAL1	134477013	2.14e-20	0.0348689	31239	0.322711	eqtl-a-ENSG00000008513	C	G	0.0298502	0.00273442	85.6492
rs760328	ST3GAL1	134503142	1.17e-44	0.0272355	31238	0.381853	eqtl-a-ENSG00000008513	A	G	0.950445	0.00625337	196.559
rs8073060	ST3GAL1	33875262	3.26e-36	0.0128469	31185	0.161433	eqtl-a-ENSG00000008513	A	T	0.305723	0.00503789	157.892
rs16895831	MMP25	42515791	1.88e-08	0.0146026	27074	0.0821121	eqtl-a-ENSG00000008516	T	C	0.209742	0.00116653	31.6171
rs149007767	MMP25	50370254	2.94e-15	0.0166449	29328	0.131387	eqtl-a-ENSG00000008516	T	C	0.149708	0.00212001	62.3036
rs6986779	MMP25	142337790	4.7e-08	0.0124656	24194	-0.068091	eqtl-a-ENSG00000008516	T	C	0.349935	0.00123171	29.8344
rs11466011	MMP25	3307475	8.29e-49	0.0387367	23722	0.568779	eqtl-a-ENSG00000008516	T	C	0.0238193	0.00900661	215.578
rs2257295	MMP25	3065596	1e-200	0.011829	23101	0.411506	eqtl-a-ENSG00000008516	C	T	0.370253	0.0497794	1210.09
rs2472684	MMP25	3132026	1.21e-43	0.0274381	22204	0.380119	eqtl-a-ENSG00000008516	C	A	0.048803	0.00856963	191.908
rs4794822	MMP25	38156712	1.07e-08	0.0122467	30436	0.0700352	eqtl-a-ENSG00000008516	T	C	0.380161	0.00107335	32.7014
rs2497306	IL32	94485211	4.39e-09	0.011889	28533	-0.069773	eqtl-a-ENSG00000008517	C	A	0.500343	0.00120563	34.4393
rs4786364	IL32	3018953	2e-19	0.0120407	21968	0.108529	eqtl-a-ENSG00000008517	G	C	0.415946	0.00368463	81.236
rs56235931	IL32	3122405	1e-200	0.0230005	23178	0.755508	eqtl-a-ENSG00000008517	C	G	0.0666464	0.0444803	1078.86
rs12448662	IL32	3084029	1e-200	0.013551	24184	-0.429006	eqtl-a-ENSG00000008517	G	A	0.235646	0.0397942	1002.19
rs224197	IL32	3222361	3.35e-12	0.0196695	28135	0.136945	eqtl-a-ENSG00000008517	G	A	0.10156	0.00171993	48.4702
rs73494997	UBE3C	157101437	2.28e-15	0.0221014	31012	0.175154	eqtl-a-ENSG00000009335	G	A	0.0783335	0.00202112	62.8019
rs10949635	UBE3C	156931122	1e-200	0.0156418	31465	-0.486225	eqtl-a-ENSG00000009335	T	G	0.16163	0.0297946	966.214
rs10479648	UBE3C	156638317	8.86e-09	0.0251445	31355	-0.144608	eqtl-a-ENSG00000009335	C	T	0.0594286	0.00105374	33.0728
rs28712444	UBE3C	156851702	9.72e-18	0.0222406	31026	0.190762	eqtl-a-ENSG00000009335	G	A	0.0772024	0.00236557	73.5636
rs724286	TRAF3IP3	210036699	9.68e-45	0.0143362	31684	-0.20119	eqtl-a-ENSG00000009790	C	T	0.217126	0.00617751	196.932
rs12086634	TRAF3IP3	209880259	1e-200	0.0143071	31300	-0.454581	eqtl-a-ENSG00000009790	G	T	0.202517	0.0312456	1009.47
rs766176	TRAF3IP3	210512326	1.02e-14	0.0130117	31555	-0.10066	eqtl-a-ENSG00000009790	C	T	0.295903	0.00189302	59.8437
rs12889974	POMT2	77609298	1.36e-15	0.0199708	30165	-0.159555	eqtl-a-ENSG00000009830	G	C	0.0980271	0.00211159	63.8265
rs369901	POMT2	77726516	3.72e-20	0.0139009	30279	0.127831	eqtl-a-ENSG00000009830	G	A	0.239664	0.00278505	84.5586
rs8177537	POMT2	77787695	1.67e-100	0.0202325	30817	0.430591	eqtl-a-ENSG00000009830	T	G	0.0923782	0.0144845	452.9
rs6906529	ETV7	36360987	1e-200	0.0143978	31313	0.488714	eqtl-a-ENSG00000010030	G	A	0.803337	0.0354895	1152.1
rs236427	ETV7	36735066	1.05e-10	0.016294	31430	0.105256	eqtl-a-ENSG00000010030	C	T	0.842008	0.00132592	41.7264
rs6928048	ETV7	36345180	1e-200	0.0113692	29823	0.436349	eqtl-a-ENSG00000010030	A	G	0.542997	0.0470673	1472.92
rs7310615	ETV7	111865049	2.31e-15	0.0119106	28164	-0.094369	eqtl-a-ENSG00000010030	G	C	0.537476	0.00222398	62.7712
rs75310447	METTL13	171969728	2.41e-15	0.0462223	21753	-0.365979	eqtl-a-ENSG00000010165	A	G	0.0167886	0.00287369	62.6858
rs2224567	METTL13	172295812	1.18e-13	0.0118845	31352	-0.0881745	eqtl-a-ENSG00000010165	G	A	0.486826	0.00175266	55.0423
rs10798524	METTL13	171601895	1e-200	0.0115051	31354	0.369482	eqtl-a-ENSG00000010165	T	C	0.475352	0.0318462	1031.28
rs7530758	METTL13	171897604	3.17e-36	0.0123107	31354	-0.154721	eqtl-a-ENSG00000010165	C	T	0.6373	0.00501254	157.945
rs10849072	DYRK4	4569057	2.72e-19	0.0168575	30599	-0.151373	eqtl-a-ENSG00000010219	A	T	0.144958	0.00262821	80.6273
rs113449636	DYRK4	4917330	3.21e-10	0.0307065	30264	0.193095	eqtl-a-ENSG00000010219	C	T	0.0389836	0.00130493	39.5415
rs4766260	DYRK4	4706341	3.52e-139	0.0117027	30721	0.2939	eqtl-a-ENSG00000010219	G	A	0.450919	0.0201171	630.665
rs2240832	STARD3NL	38329013	7.1e-23	0.0130611	31469	-0.128604	eqtl-a-ENSG00000010270	C	T	0.290796	0.00307136	96.9442
rs9785016	STARD3NL	38373879	4.26e-09	0.0139405	30180	0.0818823	eqtl-a-ENSG00000010270	A	G	0.238911	0.00114185	34.4981
rs149007767	STARD3NL	50370254	2.19e-11	0.0166552	29863	-0.111468	eqtl-a-ENSG00000010270	T	C	0.149708	0.00149767	44.789
rs9638935	STARD3NL	38220959	9.4e-118	0.0137107	31355	-0.316295	eqtl-a-ENSG00000010270	C	A	0.23845	0.0166897	532.154
rs1354034	CD9	56849749	3.52e-121	0.0120193	31470	0.28135	eqtl-a-ENSG00000010278	C	T	0.618137	0.0171136	547.908
rs505404	CD9	243268	3.96e-19	0.0142801	31355	0.12764	eqtl-a-ENSG00000010278	G	T	0.222031	0.00254155	79.8883
rs216855	CD9	6085513	2.42e-12	0.0135937	31132	0.0952619	eqtl-a-ENSG00000010278	G	A	0.742834	0.00157497	49.1061
rs36007563	CD9	6205767	1e-200	0.0341255	24164	1.07694	eqtl-a-ENSG00000010278	C	T	0.0292701	0.0395836	995.839
rs11553699	CD9	122216910	1.47e-09	0.0190253	29817	0.115067	eqtl-a-ENSG00000010278	G	A	0.10963	0.0012253	36.5771
rs11064040	CD9	6241446	1e-200	0.0113585	30558	-0.58403	eqtl-a-ENSG00000010278	A	G	0.636923	0.0796282	2643.63
rs10774431	NCAPD2	6535649	4.54e-28	0.0118547	31017	-0.130215	eqtl-a-ENSG00000010292	C	T	0.50848	0.00387485	120.646
rs7133104	NCAPD2	6825371	2.55e-10	0.0471552	14458	0.298219	eqtl-a-ENSG00000010292	G	A	0.0161462	0.00275869	39.99
rs12816349	NCAPD2	6709945	1.09e-120	0.0137667	30902	0.321591	eqtl-a-ENSG00000010292	A	G	0.235335	0.0173524	545.657
rs2286721	NCAPD2	6562065	1e-200	0.0139889	31567	-0.763137	eqtl-a-ENSG00000010292	A	G	0.18298	0.0861544	2975.85
rs149007767	IFFO1	50370254	1.19e-15	0.0166439	29114	-0.133234	eqtl-a-ENSG00000010295	T	C	0.149708	0.00219616	64.0752
rs7297283	IFFO1	6651436	1e-200	0.0131617	30601	-0.422705	eqtl-a-ENSG00000010295	G	C	0.256201	0.0326075	1031.39
rs11064282	IFFO1	6721547	9.59e-29	0.0330113	26840	-0.367214	eqtl-a-ENSG00000010295	G	T	0.0333348	0.00458916	123.732
rs141094656	STAB1	92753336	1.92e-29	0.0428361	21415	-0.4826	eqtl-a-ENSG00000010327	C	T	0.0195137	0.0058921	126.915
rs12478601	STAB1	43721508	5.76e-10	0.0120219	31086	0.074495	eqtl-a-ENSG00000010327	T	C	0.574604	0.00123369	38.3955
rs75482444	STAB1	53268265	1.28e-09	0.0520193	7142	-0.315752	eqtl-a-ENSG00000010327	C	A	0.0132316	0.00513226	36.8334
rs3821831	STAB1	52853401	9.65e-13	0.0124944	31470	0.0891552	eqtl-a-ENSG00000010327	T	C	0.345391	0.00161534	50.9137
rs352155	STAB1	52213653	1e-200	0.0295219	27096	-0.976429	eqtl-a-ENSG00000010327	C	T	0.0392624	0.038806	1093.86
rs1847472	STAB1	90973159	1.15e-10	0.0127077	31086	0.0819187	eqtl-a-ENSG00000010327	A	C	0.323127	0.00133502	41.5532
rs149007767	STAB1	50370254	1.06e-24	0.0166197	29863	-0.170534	eqtl-a-ENSG00000010327	T	C	0.149708	0.00351329	105.28
rs35979828	STAB1	54685880	8.7e-13	0.0256028	29622	-0.183047	eqtl-a-ENSG00000010327	T	C	0.0571059	0.00172261	51.1118
rs2239630	STAB1	23589349	4.24e-34	0.0118502	31355	0.144269	eqtl-a-ENSG00000010327	G	A	0.519173	0.00470479	148.206
rs13333054	STAB1	86011033	1.51e-10	0.0145558	31470	0.0932258	eqtl-a-ENSG00000010327	T	C	0.211395	0.00130178	41.0178
rs913678	STAB1	48955424	1.98e-11	0.0128839	31086	0.0864178	eqtl-a-ENSG00000010327	C	T	0.306921	0.00144517	44.9867
rs2902940	STAB1	39091487	1.7e-22	0.0132884	31355	0.129672	eqtl-a-ENSG00000010327	G	A	0.274749	0.00302777	95.2181
rs12466022	ZNF200	43359061	3.63e-08	0.0135522	27185	-0.0746399	eqtl-a-ENSG00000010539	A	C	0.260124	0.00111457	30.3313
rs149007767	ZNF200	50370254	3.75e-13	0.0166505	29863	0.120956	eqtl-a-ENSG00000010539	T	C	0.149708	0.00176401	52.7681
rs7846314	ZNF200	61650831	1.9e-08	0.0155303	31355	0.0872896	eqtl-a-ENSG00000010539	T	A	0.178349	0.00100652	31.5891
rs6501166	ZNF200	3313726	8.69e-76	0.0118296	31347	0.217929	eqtl-a-ENSG00000010539	C	G	0.553028	0.0107107	339.361
rs2741916	ZNF200	3266552	1e-200	0.0115451	31470	0.350174	eqtl-a-ENSG00000010539	A	G	0.522361	0.0284028	919.909
rs2179016	ZNF200	3128428	3.34e-10	0.0125752	27883	-0.0790009	eqtl-a-ENSG00000010539	G	C	0.663148	0.00141345	39.4642
rs2524054	CD4	31252396	6.18e-10	0.0137607	30488	-0.0851221	eqtl-a-ENSG00000010610	C	A	0.751859	0.00125352	38.2627
rs7296859	CD4	6894164	1.55e-166	0.0125524	30902	-0.345248	eqtl-a-ENSG00000010610	G	C	0.69135	0.0238956	756.451
rs2855535	CD4	6911437	1.07e-22	0.0337072	29989	-0.330496	eqtl-a-ENSG00000010610	C	T	0.96801	0.00319547	96.1298
rs1050629	CD4	6857289	8.97e-31	0.0336857	31181	-0.3885	eqtl-a-ENSG00000010610	A	G	0.0319467	0.00424768	133.003
rs11064426	LRRC23	6953257	1e-200	0.0122806	29469	0.493676	eqtl-a-ENSG00000010626	C	A	0.301894	0.0519869	1615.9
rs11064462	LRRC23	7025155	1.18e-09	0.0319158	25331	-0.194137	eqtl-a-ENSG00000010626	A	G	0.0359795	0.00145854	36.9974
rs7299785	LRRC23	7033214	2.29e-11	0.0378043	28332	-0.252771	eqtl-a-ENSG00000010626	C	T	0.0253504	0.00157547	44.7035
rs1067141	FYN	112055276	5.69e-13	0.0144213	31184	-0.103944	eqtl-a-ENSG00000010810	C	T	0.21663	0.00166317	51.9472
rs1474466	FYN	112098264	4.7e-34	0.0118545	31565	-0.144223	eqtl-a-ENSG00000010810	G	A	0.47667	0.00466729	148.005
rs10423726	FYN	16444697	3.25e-09	0.0121119	14710	0.0716818	eqtl-a-ENSG00000010810	A	C	0.595533	0.00237546	35.0215
rs190085468	ELOA	24022108	2.57e-08	0.048715	10332	-0.271269	eqtl-a-ENSG00000011007	G	A	0.0151227	0.00299219	31.0021
rs140475877	ELOA	24129617	2.67e-18	0.0267078	25692	0.233015	eqtl-a-ENSG00000011007	T	C	0.0521098	0.00295399	76.1128
rs11580461	ELOA	23974434	1e-200	0.0130945	31021	-0.396317	eqtl-a-ENSG00000011007	A	T	0.26336	0.0286822	915.966
rs4845876	CLCN6	11824242	1.16e-64	0.0129142	31684	-0.219281	eqtl-a-ENSG00000011021	C	A	0.704574	0.00901764	288.297
rs17376426	CLCN6	11908167	1.09e-08	0.029199	29227	-0.16689	eqtl-a-ENSG00000011021	T	C	0.0433297	0.00111649	32.6659
rs114941496	CLCN6	11826085	1e-200	0.0246914	28587	0.879524	eqtl-a-ENSG00000011021	A	G	0.0565031	0.0424986	1268.74
rs1434282	TSPAN9	199010721	2.93e-14	0.013108	31684	-0.0996415	eqtl-a-ENSG00000011105	T	C	0.711362	0.00182044	57.7804
rs4670221	TSPAN9	38050232	3.23e-10	0.0126127	31684	-0.0793	eqtl-a-ENSG00000011105	G	C	0.332826	0.00124609	39.5278
rs1354034	TSPAN9	56849749	1e-200	0.0115581	31684	0.482322	eqtl-a-ENSG00000011105	C	T	0.618137	0.0520984	1741.3
rs114694170	TSPAN9	88180196	2.21e-09	0.0266956	30031	0.15969	eqtl-a-ENSG00000011105	C	T	0.0523176	0.00119012	35.7806
rs7075195	TSPAN9	65050659	7.78e-23	0.0120128	31569	0.118175	eqtl-a-ENSG00000011105	G	A	0.421253	0.00305614	96.7688
rs11602954	TSPAN9	202856	1.23e-38	0.0144814	26110	0.188257	eqtl-a-ENSG00000011105	A	G	0.211758	0.00643091	168.985
rs10876550	TSPAN9	54712308	3.89e-43	0.012021	31684	0.165522	eqtl-a-ENSG00000011105	A	G	0.590064	0.00594839	189.585
rs11553699	TSPAN9	122216910	2.7e-15	0.019008	30031	0.150241	eqtl-a-ENSG00000011105	G	A	0.10963	0.00207602	62.4705
rs71577846	TSPAN9	3390867	1.47e-13	0.0304673	30542	0.225166	eqtl-a-ENSG00000011105	C	T	0.0395806	0.00178511	54.6147
rs2950393	TSPAN9	57036023	1.3e-11	0.0127648	31569	0.0864065	eqtl-a-ENSG00000011105	A	G	0.317506	0.00144935	45.8181
rs71458049	TSPAN9	3367106	2.08e-24	0.025203	31231	-0.256949	eqtl-a-ENSG00000011105	A	G	0.0588202	0.00331711	103.935
rs10512472	TSPAN9	33884804	5.92e-134	0.015201	31684	0.374414	eqtl-a-ENSG00000011105	C	T	0.179037	0.0187881	606.642
rs11082304	TSPAN9	20720973	2.75e-18	0.0118718	31300	0.103537	eqtl-a-ENSG00000011105	T	G	0.50307	0.00242415	76.0554
rs11696739	TSPAN9	1600925	4.13e-08	0.0123461	31684	-0.0677218	eqtl-a-ENSG00000011105	A	G	0.365478	0.000948736	30.0864
rs13042885	TSPAN9	1924707	1.36e-14	0.0131675	31569	-0.101394	eqtl-a-ENSG00000011105	T	C	0.284247	0.00187474	59.2912
rs10144067	BTBD7	93885198	9.24e-14	0.0120565	30152	0.0898364	eqtl-a-ENSG00000011114	T	C	0.585198	0.00183801	55.5179
rs10140069	BTBD7	93926805	1.05e-21	0.0127205	30158	0.121762	eqtl-a-ENSG00000011114	G	A	0.680262	0.00302897	91.6192
rs10147990	BTBD7	93703854	3.61e-116	0.0116977	31684	-0.268006	eqtl-a-ENSG00000011114	A	G	0.479762	0.0162972	524.881
rs28498283	ABHD5	43360065	1.14e-10	0.0136471	26953	0.0879843	eqtl-a-ENSG00000011198	T	A	0.254318	0.00153976	41.5621
rs114302694	ABHD5	43705084	4.29e-13	0.0349808	31181	-0.253468	eqtl-a-ENSG00000011198	G	T	0.029725	0.00168099	52.5
rs76958399	ABHD5	43795043	1.77e-28	0.0353554	31240	-0.391352	eqtl-a-ENSG00000011198	T	G	0.0289318	0.00390672	122.517
rs55659203	ABHD5	43714796	6.05e-97	0.0262945	31568	-0.549402	eqtl-a-ENSG00000011198	G	A	0.0524478	0.0136408	436.539
rs77526211	ABHD5	40974023	9.69e-13	0.0292185	29277	-0.208468	eqtl-a-ENSG00000011198	A	G	0.0432109	0.00173573	50.9018
rs12451376	TTC19	15747613	6.1e-25	0.0163908	21339	-0.169051	eqtl-a-ENSG00000011295	C	G	0.154843	0.00496023	106.364
rs2535613	TTC19	15868225	1e-200	0.011822	26487	0.366222	eqtl-a-ENSG00000011295	G	A	0.612596	0.0349637	959.564
rs62072376	TTC19	15638786	3.62e-11	0.050075	8749	0.331446	eqtl-a-ENSG00000011295	A	G	0.0142873	0.0049826	43.801
rs2138209	LARS2	45493941	1e-200	0.0124343	31181	-0.416693	eqtl-a-ENSG00000011376	C	T	0.305644	0.0347643	1122.95
rs114078070	LARS2	45744646	3.3e-09	0.0423309	27709	-0.25043	eqtl-a-ENSG00000011376	G	T	0.0201246	0.0012615	34.9966
rs77926264	LARS2	45764497	1.38e-19	0.0347303	29272	0.314438	eqtl-a-ENSG00000011376	A	G	0.0301046	0.00279246	81.964
rs448671	PIK3C2A	16900103	4.95e-10	0.0135463	26196	-0.0842678	eqtl-a-ENSG00000011405	G	T	0.260231	0.00147505	38.6945
rs11024110	PIK3C2A	17028390	1e-200	0.0124059	26080	-0.40354	eqtl-a-ENSG00000011405	A	T	0.310554	0.0389886	1057.99
rs7108578	PIK3C2A	17458136	3.55e-19	0.0150334	26196	0.13455	eqtl-a-ENSG00000011405	C	T	0.193168	0.00304854	80.0977
rs3774937	PLAUR	103434253	2.2e-10	0.0127346	31355	0.0808199	eqtl-a-ENSG00000011422	C	T	0.320593	0.00128293	40.2753
rs56330463	PLAUR	148200011	4.47e-46	0.0119814	31355	-0.170737	eqtl-a-ENSG00000011422	C	T	0.582097	0.00643472	203.054
rs56388170	PLAUR	28724374	4.64e-13	0.0131031	31141	-0.0948046	eqtl-a-ENSG00000011422	T	G	0.289189	0.00167822	52.3459
rs77526211	PLAUR	40974023	5.66e-11	0.0292267	29063	0.191511	eqtl-a-ENSG00000011422	A	G	0.0432109	0.00147518	42.9337
rs116869386	PLAUR	43345165	1.14e-08	0.0210324	16096	0.120063	eqtl-a-ENSG00000011422	A	G	0.0875601	0.00202043	32.5827
rs4760	PLAUR	44153100	9.06e-31	0.017283	30333	0.199316	eqtl-a-ENSG00000011422	G	A	0.135973	0.00436547	132.99
rs56681946	PLAUR	44283031	3.89e-22	0.0122554	31023	0.118559	eqtl-a-ENSG00000011422	C	T	0.374685	0.00300761	93.5807
rs149110519	ERCC1	144385777	7.97e-09	0.0266264	25521	0.153613	eqtl-a-ENSG00000012061	T	C	0.0526158	0.00130247	33.281
rs4511641	ERCC1	45993568	2.56e-09	0.0120578	31141	0.0718333	eqtl-a-ENSG00000012061	C	A	0.583486	0.00113838	35.4885
rs3212985	ERCC1	45913086	7.83e-80	0.0146681	31350	0.277519	eqtl-a-ENSG00000012061	G	C	0.200951	0.0112894	357.94
rs4572514	ERCC1	45903766	1e-200	0.015998	31010	-0.495187	eqtl-a-ENSG00000012061	C	T	0.153027	0.0299703	958.03
rs17056278	CD22	158252438	6.78e-13	0.0243915	31569	-0.175218	eqtl-a-ENSG00000012124	G	C	0.0633351	0.00163196	51.6004
rs34794906	CD22	31237858	6.84e-12	0.0128421	27494	-0.0881082	eqtl-a-ENSG00000012124	C	T	0.310471	0.00170915	47.0683
rs11065987	CD22	112072424	3.29e-12	0.0122366	31185	-0.0852209	eqtl-a-ENSG00000012124	G	A	0.380678	0.00155292	48.5001
rs3540	CD22	91045408	9.32e-09	0.0128025	31684	0.0735211	eqtl-a-ENSG00000012124	A	G	0.314574	0.00103978	32.9767
rs12453507	CD22	38053207	7.78e-16	0.0118776	31569	-0.0957065	eqtl-a-ENSG00000012124	G	C	0.492239	0.00205245	64.9229
rs7210990	CD22	16170764	4e-11	0.0118929	31569	0.0785429	eqtl-a-ENSG00000012124	A	C	0.481977	0.00137968	43.6125
rs12327820	CD22	35814384	7.33e-60	0.0185224	26609	0.302255	eqtl-a-ENSG00000012124	C	A	0.114435	0.0099083	266.269
rs4810485	CD22	44747947	1.01e-17	0.013652	31300	-0.117043	eqtl-a-ENSG00000012124	G	T	0.746826	0.0023428	73.4972
rs1375493	LTF	182323766	7.88e-38	0.0119359	31569	0.153458	eqtl-a-ENSG00000012223	A	G	0.565077	0.00520883	165.288
rs181225830	LTF	46369762	1.53e-12	0.0541486	17424	-0.382933	eqtl-a-ENSG00000012223	A	G	0.0121872	0.00286206	50.0059
rs2451258	LTF	159506600	1.24e-26	0.0127615	31684	-0.136318	eqtl-a-ENSG00000012223	T	C	0.685013	0.00358841	114.097
rs3735485	LTF	45009341	8.77e-10	0.0161005	30971	-0.0987044	eqtl-a-ENSG00000012223	G	A	0.837214	0.00121203	37.5808
rs7846314	LTF	61650831	1.64e-09	0.0155277	31569	-0.0936351	eqtl-a-ENSG00000012223	T	A	0.178349	0.00115054	36.361
rs13289095	LTF	131466489	3.2e-15	0.0183072	28587	0.144319	eqtl-a-ENSG00000012223	T	G	0.119513	0.00216916	62.1402
rs1012068	LTF	32265903	1.18e-20	0.0132731	31300	-0.123688	eqtl-a-ENSG00000012223	G	T	0.276034	0.0027667	86.8326
rs10187424	EXTL3	85794297	5.71e-15	0.0120297	31684	-0.0939517	eqtl-a-ENSG00000012232	C	T	0.420816	0.00192143	60.9919
rs56330463	EXTL3	148200011	2.14e-10	0.0120501	31569	-0.0765348	eqtl-a-ENSG00000012232	C	T	0.582097	0.00127621	40.3375
rs56388170	EXTL3	28724374	1.33e-32	0.0130621	31355	-0.155306	eqtl-a-ENSG00000012232	T	G	0.289189	0.00448838	141.359
rs149007767	EXTL3	50370254	1.12e-25	0.0166171	30077	-0.174078	eqtl-a-ENSG00000012232	T	C	0.149708	0.00363547	109.736
rs13258975	EXTL3	28688042	1.25e-08	0.0162646	31560	0.0925959	eqtl-a-ENSG00000012232	A	G	0.158826	0.00102592	32.4093
rs2731439	EXTL3	51060350	6.51e-29	0.0124598	31569	0.139032	eqtl-a-ENSG00000012232	T	C	0.345663	0.00392859	124.503
rs77526211	EXTL3	40974023	7.32e-13	0.0292179	29277	-0.209589	eqtl-a-ENSG00000012232	A	G	0.0432109	0.00175449	51.4528
rs45621538	ELOVL5	52854321	2.51e-11	0.0252045	29078	-0.168185	eqtl-a-ENSG00000012660	C	T	0.0590759	0.00152894	44.5234
rs113274699	ELOVL5	53213479	4.9e-76	0.0181945	31472	0.335751	eqtl-a-ENSG00000012660	T	C	0.118536	0.0107042	340.508
rs35979828	ELOVL5	54685880	3.93e-08	0.0256217	29836	0.140763	eqtl-a-ENSG00000012660	T	C	0.0571059	0.0010106	30.1809
rs12478601	ALOX5	43721508	1.56e-08	0.0120246	31300	0.0679934	eqtl-a-ENSG00000012779	T	C	0.574604	0.00102048	31.9716
rs56388170	ALOX5	28724374	3.59e-18	0.0130924	31355	-0.113784	eqtl-a-ENSG00000012779	T	G	0.289189	0.0024031	75.5259
rs35300270	ALOX5	45892260	1.74e-53	0.0245202	31355	-0.377516	eqtl-a-ENSG00000012779	T	C	0.061758	0.00750317	237.025
rs117131030	ALOX5	45089392	5.43e-12	0.044054	15407	-0.303695	eqtl-a-ENSG00000012779	T	C	0.0185346	0.00307503	47.5169
rs61854878	ALOX5	45736656	2.09e-20	0.0434896	25548	0.402618	eqtl-a-ENSG00000012779	T	G	0.0189762	0.00334352	85.7001
rs4949006	ALOX5	46012620	1.45e-158	0.0118458	31684	0.31782	eqtl-a-ENSG00000012779	T	C	0.599027	0.0222145	719.791
rs9480866	CALCOCO1	108962642	1.32e-11	0.0161696	31684	0.109405	eqtl-a-ENSG00000012822	T	C	0.160953	0.00144281	45.7771
rs149007767	CALCOCO1	50370254	3.07e-20	0.0166316	30077	0.153286	eqtl-a-ENSG00000012822	T	C	0.149708	0.00281629	84.9392
rs11170657	CALCOCO1	54111151	4.22e-41	0.0174686	31684	-0.234542	eqtl-a-ENSG00000012822	G	A	0.132061	0.00565745	180.259
rs7210990	CALCOCO1	16170764	4.77e-10	0.0118949	31569	-0.0740625	eqtl-a-ENSG00000012822	A	C	0.481977	0.00122654	38.7657
rs2365214	EHD3	31418399	7.72e-19	0.0125696	31568	0.111414	eqtl-a-ENSG00000013016	C	T	0.664421	0.00248262	78.5614
rs655029	EHD3	31477838	2.29e-95	0.0132209	31234	-0.273938	eqtl-a-ENSG00000013016	A	G	0.730915	0.013559	429.294
rs1354034	EHD3	56849749	3.36e-125	0.0120117	31684	0.285874	eqtl-a-ENSG00000013016	C	T	0.618137	0.0175633	566.387
rs10820606	EHD3	99192919	3.77e-50	0.0138892	26161	-0.206823	eqtl-a-ENSG00000013016	C	A	0.236914	0.00840472	221.723
rs505404	EHD3	243268	1.21e-16	0.0142858	31569	0.118315	eqtl-a-ENSG00000013016	G	T	0.222031	0.00216804	68.5872
rs11937713	MAN2B2	6602648	1e-200	0.0201219	27274	-0.729651	eqtl-a-ENSG00000013288	T	C	0.0877292	0.0459933	1314.8
rs12695	MAN2B2	6644273	2.2e-21	0.0160228	31569	-0.152136	eqtl-a-ENSG00000013288	G	C	0.836001	0.00284766	90.1487
rs192170695	MAN2B2	6629414	4.83e-08	0.0399558	15779	0.218063	eqtl-a-ENSG00000013288	C	A	0.0226551	0.00188411	29.7817
rs3896594	SLC25A39	8762414	5.88e-10	0.0122637	31355	0.0759576	eqtl-a-ENSG00000013306	G	T	0.377086	0.00122197	38.3594
rs1354034	SLC25A39	56849749	1.29e-10	0.0122325	31470	-0.0786388	eqtl-a-ENSG00000013306	C	T	0.618137	0.00131153	41.3253
rs628751	SLC25A39	139838419	4.09e-13	0.0118821	31470	-0.0861752	eqtl-a-ENSG00000013306	A	C	0.505619	0.00166862	52.5957
rs6592965	SLC25A39	50427982	2.23e-15	0.0119381	31470	0.0946449	eqtl-a-ENSG00000013306	A	G	0.449532	0.00199324	62.8487
rs8073060	SLC25A39	33875262	2.02e-49	0.0128198	30971	0.189457	eqtl-a-ENSG00000013306	A	T	0.305723	0.00700248	218.389
rs12601548	SLC25A39	42406560	7.49e-47	0.0120339	31470	0.172981	eqtl-a-ENSG00000013306	T	C	0.405558	0.00652297	206.612
rs35033748	SLC25A39	27179590	1.59e-08	0.0144539	27110	-0.0816821	eqtl-a-ENSG00000013306	C	T	0.215702	0.00117664	31.9339
rs740512	NUB1	151084790	8.81e-15	0.0128389	26304	-0.0995718	eqtl-a-ENSG00000013374	G	A	0.689769	0.00228141	60.1429
rs405281	NUB1	151062348	3.17e-97	0.0118651	31256	-0.248275	eqtl-a-ENSG00000013374	A	G	0.422863	0.0138149	437.82
rs113920358	NUB1	151038887	4.74e-55	0.0186991	26912	-0.292219	eqtl-a-ENSG00000013374	T	C	0.112167	0.00899303	244.199
rs11189181	NUB1	99144154	4.39e-13	0.012995	31256	-0.0941227	eqtl-a-ENSG00000013374	G	A	0.297492	0.00167562	52.4576
rs653178	NUB1	112007756	2.25e-10	0.0119248	28105	-0.0756424	eqtl-a-ENSG00000013374	T	C	0.539991	0.00142963	40.2344
rs6574316	ANGEL1	77177339	5.56e-113	0.0121848	26606	-0.275244	eqtl-a-ENSG00000013523	T	G	0.640476	0.0188178	510.23
rs10133337	ANGEL1	77286526	1.27e-111	0.0130362	26488	-0.292665	eqtl-a-ENSG00000013523	T	A	0.279221	0.0186726	503.972
rs4903489	ANGEL1	77241392	1e-200	0.0139955	26494	0.426972	eqtl-a-ENSG00000013523	T	C	0.216558	0.0339375	930.656
rs3761758	RNF14	141488359	3.56e-19	0.0170055	30519	-0.152195	eqtl-a-ENSG00000013561	T	G	0.141951	0.00261766	80.0928
rs252108	RNF14	141338771	1e-200	0.0150924	30277	-0.530587	eqtl-a-ENSG00000013561	G	A	0.827116	0.03922	1235.86
rs7734658	RNF14	141345805	6.71e-136	0.0154578	30601	0.383534	eqtl-a-ENSG00000013561	C	T	0.171449	0.0197209	615.579
rs147981800	DDX11	31490051	9.36e-37	0.0498979	17693	-0.631902	eqtl-a-ENSG00000013573	T	C	0.0142712	0.00898286	160.356
rs35040	DDX11	31172983	1e-200	0.0106015	26278	-0.683836	eqtl-a-ENSG00000013573	A	T	0.4189	0.136692	4160.41
rs33217	DDX11	31066875	2.05e-55	0.0202894	25950	0.318152	eqtl-a-ENSG00000013573	G	C	0.906723	0.00938637	245.865
rs35051	DDX11	31161777	1e-200	0.013571	26395	0.444311	eqtl-a-ENSG00000013573	A	C	0.766902	0.0390248	1071.81
rs10843987	DDX11	31795208	1.14e-27	0.011874	26395	0.129445	eqtl-a-ENSG00000013573	T	G	0.470743	0.00448233	118.835
rs117776622	DDX11	32170435	2.46e-08	0.0303218	24644	0.169089	eqtl-a-ENSG00000013573	C	T	0.0400475	0.00126026	31.0946
rs6679677	CD6	114303808	4.51e-09	0.0192282	29781	0.112764	eqtl-a-ENSG00000013725	A	C	0.107034	0.00115351	34.3902
rs7578575	CD6	25488819	1.02e-19	0.0131679	31684	0.119649	eqtl-a-ENSG00000013725	A	T	0.283449	0.00259905	82.5577
rs9270965	CD6	32573471	1.17e-18	0.0126042	24117	-0.111135	eqtl-a-ENSG00000013725	G	A	0.668066	0.00321329	77.7383
rs72928038	CD6	90976768	3.51e-08	0.0162939	29113	-0.0898395	eqtl-a-ENSG00000013725	A	G	0.158151	0.00104314	30.3987
rs34383631	CD6	60793330	1e-200	0.0119724	31355	-0.362353	eqtl-a-ENSG00000013725	T	C	0.366096	0.028385	915.954
rs477537	CD6	60859624	8.89e-17	0.0122968	31231	0.102292	eqtl-a-ENSG00000013725	C	A	0.629913	0.00221081	69.1945
rs55753183	CD6	60789643	5.14e-36	0.0125247	31563	-0.156928	eqtl-a-ENSG00000013725	C	A	0.3367	0.00494918	156.978
rs146594798	TACC3	1766881	1.05e-11	0.0438034	10333	0.297845	eqtl-a-ENSG00000013810	T	C	0.0187532	0.00445451	46.2254
rs13112920	TACC3	1526026	3.09e-10	0.0146414	9825	0.0921605	eqtl-a-ENSG00000013810	C	T	0.208075	0.00401647	39.6128
rs10010688	TACC3	1588848	3.57e-24	0.0129379	10896	-0.131227	eqtl-a-ENSG00000013810	T	A	0.699776	0.00935342	102.858
rs6852065	TACC3	1684409	1e-200	0.011622	14263	0.378939	eqtl-a-ENSG00000013810	T	C	0.578182	0.0693657	1062.96
rs149110519	TACC3	144385777	1.91e-11	0.0266153	10586	-0.178663	eqtl-a-ENSG00000013810	T	C	0.0526158	0.00423867	45.0531
rs585210	CAPN1	65146496	2.77e-79	0.0118886	31565	0.224138	eqtl-a-ENSG00000014216	C	G	0.574368	0.0111353	355.42
rs2285346	CAPN1	64684288	1.78e-26	0.0144288	28576	-0.153637	eqtl-a-ENSG00000014216	A	G	0.215033	0.00395194	113.371
rs72932837	CAPN1	64876740	1e-200	0.0139484	31569	-0.43205	eqtl-a-ENSG00000014216	T	C	0.218012	0.0294955	959.382
rs12466022	ACP3	43359061	1.37e-09	0.0135491	27399	-0.0820955	eqtl-a-ENSG00000014257	A	C	0.260124	0.00133814	36.7101
rs13067357	ACP3	132688562	3.5e-12	0.0329357	30507	-0.229104	eqtl-a-ENSG00000014257	T	C	0.033678	0.00158359	48.3841
rs3914905	ACP3	131870878	1e-200	0.0155263	31569	-0.483887	eqtl-a-ENSG00000014257	G	A	0.164566	0.029849	971.235
rs2010811	ACP3	132270837	3.36e-40	0.0135332	31177	-0.179614	eqtl-a-ENSG00000014257	A	G	0.257164	0.00561821	176.137
rs71315648	ACP3	132062068	2.95e-25	0.0467148	19424	0.485068	eqtl-a-ENSG00000014257	C	T	0.0163774	0.00552018	107.808
rs2998286	ACP3	28780373	8.38e-10	0.0143275	31569	0.0879351	eqtl-a-ENSG00000014257	C	T	0.779099	0.0011918	37.6666
rs7210990	ACP3	16170764	3.46e-16	0.0118833	31569	-0.0969176	eqtl-a-ENSG00000014257	A	C	0.481977	0.0021026	66.5126
rs111311484	SLC30A9	42035678	7.84e-10	0.0351513	24593	0.21612	eqtl-a-ENSG00000014824	T	C	0.02946	0.00153472	37.7983
rs139876401	SLC30A9	42172494	3.07e-132	0.038251	23892	-0.936005	eqtl-a-ENSG00000014824	G	A	0.0237913	0.0244494	598.735
rs6816870	SLC30A9	42109339	3.09e-27	0.0261746	30820	0.28295	eqtl-a-ENSG00000014824	T	G	0.0542198	0.00377731	116.851
rs112111167	MTMR11	150017171	3.43e-35	0.022345	30538	-0.276588	eqtl-a-ENSG00000014914	A	G	0.0759533	0.0049922	153.207
rs72692819	MTMR11	149903122	8e-67	0.0230392	29984	0.397875	eqtl-a-ENSG00000014914	C	G	0.0702959	0.00984851	298.215
rs6700343	MTMR11	150149016	8.86e-09	0.0248403	31684	0.142862	eqtl-a-ENSG00000014914	A	G	0.0609944	0.00104286	33.0744
rs1375493	MTMR11	182323766	3.81e-10	0.011989	31569	0.075069	eqtl-a-ENSG00000014914	A	G	0.565077	0.00124038	39.2038
rs2228467	MTMR11	42906116	2.74e-12	0.0239885	29452	0.167694	eqtl-a-ENSG00000014914	C	T	0.0656561	0.00165651	48.8652
rs3733018	MTMR11	187456594	4.59e-14	0.0123854	31355	-0.0934266	eqtl-a-ENSG00000014914	C	A	0.64143	0.00181145	56.8975
rs2229094	MTMR11	31540556	4.75e-10	0.013335	30602	-0.0830359	eqtl-a-ENSG00000014914	C	T	0.273416	0.00126545	38.7719
rs4917014	MTMR11	50305863	4.54e-11	0.0127773	31300	-0.0841437	eqtl-a-ENSG00000014914	G	T	0.316454	0.00138363	43.3648
rs149007767	MTMR11	50370254	1.5e-11	0.0166548	30077	0.112391	eqtl-a-ENSG00000014914	T	C	0.149708	0.00151179	45.536
rs10098310	MTMR11	130613614	2.41e-12	0.0120188	31569	-0.0842365	eqtl-a-ENSG00000014914	A	G	0.575007	0.00155361	49.1192
rs10980800	MTMR11	113915905	5.39e-16	0.0142623	31684	0.115561	eqtl-a-ENSG00000014914	C	T	0.22312	0.00206778	65.6472
rs35979828	MTMR11	54685880	3.28e-12	0.0256052	29836	0.17834	eqtl-a-ENSG00000014914	T	C	0.0571059	0.00162329	48.5079
rs1800973	MTMR11	69744014	2.96e-10	0.023909	28627	0.150653	eqtl-a-ENSG00000014914	A	C	0.0661727	0.00138502	39.7011
rs7178572	MTMR11	77747190	8.21e-11	0.0128692	31684	0.0836086	eqtl-a-ENSG00000014914	G	A	0.691702	0.0013304	42.2057
rs13333054	MTMR11	86011033	2.72e-26	0.0145192	31684	-0.154026	eqtl-a-ENSG00000014914	T	C	0.211395	0.00353935	112.532
rs7212590	MTMR11	57885709	1.23e-22	0.0207187	31569	0.202865	eqtl-a-ENSG00000014914	T	C	0.0900785	0.00302769	95.8654
rs4142441	MTMR11	42839620	8.71e-26	0.016336	31599	0.171519	eqtl-a-ENSG00000014914	G	A	0.156066	0.00347654	110.231
rs17196752	MTMR11	48887268	7.36e-12	0.0148253	31684	-0.101558	eqtl-a-ENSG00000014914	T	C	0.20106	0.0014789	46.9239
rs3896594	SLC38A5	8762414	1.47e-08	0.0122664	9188	0.0694989	eqtl-a-ENSG00000017483	G	T	0.377086	0.00348166	32.0942
rs6592965	SLC38A5	50427982	1e-200	0.0114813	9188	-0.399928	eqtl-a-ENSG00000017483	A	G	0.449532	0.116652	1213.07
rs225245	SLC38A5	33946107	4.68e-30	0.0119344	9188	-0.135935	eqtl-a-ENSG00000017483	G	A	0.440335	0.0139236	129.708
rs2594836	RALBP1	173205318	5.3e-09	0.013722	31569	-0.0801051	eqtl-a-ENSG00000017797	A	G	0.749651	0.00107834	34.0767
rs72941910	RALBP1	9358227	7.15e-23	0.0254772	26376	-0.250838	eqtl-a-ENSG00000017797	A	G	0.057509	0.00366169	96.9282
rs117549632	RALBP1	9439544	1e-200	0.0207312	31230	1.03652	eqtl-a-ENSG00000017797	C	T	0.0757599	0.0741127	2499.65
rs12150726	RALBP1	8976685	3.86e-09	0.0184144	31684	0.108463	eqtl-a-ENSG00000017797	A	G	0.118174	0.00109379	34.6913
rs62088916	RALBP1	9617586	1.57e-52	0.0437419	25309	0.667196	eqtl-a-ENSG00000017797	T	C	0.0185579	0.00910883	232.636
rs11876700	RALBP1	9520003	4.33e-89	0.0226838	31569	0.453951	eqtl-a-ENSG00000017797	G	C	0.0721484	0.0125271	400.46
rs116953370	RALBP1	9677288	3.71e-08	0.0457846	26670	-0.252008	eqtl-a-ENSG00000017797	G	T	0.0171567	0.00113468	30.294
rs62182121	SLC11A1	219234800	3.13e-144	0.0371766	29949	-0.950675	eqtl-a-ENSG00000018280	C	T	0.0251266	0.0213679	653.877
rs10187424	SLC11A1	85794297	5.5e-19	0.0120219	31684	0.107017	eqtl-a-ENSG00000018280	C	T	0.420816	0.00249479	79.2377
rs13004810	SLC11A1	219523436	1.4e-13	0.0533236	7917	0.394403	eqtl-a-ENSG00000018280	T	C	0.0125679	0.00686262	54.693
rs17572109	SLC11A1	219093934	1e-200	0.0144185	28802	0.49284	eqtl-a-ENSG00000018280	A	G	0.195642	0.0389834	1168.27
rs111995121	SLC11A1	219234580	1.1e-93	0.0380815	31197	0.781912	eqtl-a-ENSG00000018280	G	T	0.024309	0.0133335	421.56
rs12472559	SLC11A1	219270097	4.61e-13	0.0365162	8144	0.264239	eqtl-a-ENSG00000018280	G	A	0.0272076	0.00638854	52.3499
rs3774937	SLC11A1	103434253	4.77e-08	0.0127393	31569	-0.0695526	eqtl-a-ENSG00000018280	C	T	0.320593	0.000943333	29.8063
rs56330463	SLC11A1	148200011	4.59e-08	0.0120545	31569	-0.0658972	eqtl-a-ENSG00000018280	C	T	0.582097	0.000945723	29.8819
rs149110519	SLC11A1	144385777	1.44e-59	0.026411	25735	0.429892	eqtl-a-ENSG00000018280	T	C	0.0526158	0.0101901	264.92
rs149007767	SLC11A1	50370254	1.96e-13	0.0166498	30077	-0.122404	eqtl-a-ENSG00000018280	T	C	0.149708	0.00179374	54.0436
rs56388170	SLC11A1	28724374	2.33e-14	0.0131003	31355	-0.0999713	eqtl-a-ENSG00000018280	T	G	0.289189	0.00185385	58.2318
rs13277976	SLC11A1	61679038	7.77e-14	0.014479	31569	-0.10822	eqtl-a-ENSG00000018280	T	A	0.785822	0.00176648	55.8612
rs112802653	TTC27	32910246	3.59e-08	0.0304712	29141	0.167899	eqtl-a-ENSG00000018699	G	A	0.039641	0.00104078	30.359
rs3818265	TTC27	32955837	1.57e-39	0.0132104	30847	-0.173797	eqtl-a-ENSG00000018699	T	C	0.722435	0.00557969	173.071
rs34549288	TTC27	32875084	1e-200	0.01728	31172	-0.578877	eqtl-a-ENSG00000018699	C	T	0.125694	0.0347504	1122.17
rs1354034	VSIG2	56849749	1.29e-59	0.0121369	31684	0.197632	eqtl-a-ENSG00000019102	C	T	0.618137	0.00829927	265.138
rs10761741	VSIG2	65066186	2.01e-12	0.0120346	31684	0.0846487	eqtl-a-ENSG00000019102	T	G	0.420816	0.00155905	49.4709
rs12293621	VSIG2	124612828	2.6e-29	0.0135422	31684	0.152212	eqtl-a-ENSG00000019102	C	A	0.258014	0.00397147	126.326
rs9915021	VSIG2	33976619	1.26e-08	0.0251996	31569	0.143416	eqtl-a-ENSG00000019102	T	C	0.0591544	0.00102495	32.3877
rs141094656	MARCO	92753336	1.4e-27	0.0428489	21629	-0.466286	eqtl-a-ENSG00000019169	C	T	0.0195137	0.00544525	118.409
rs2630709	MARCO	8445160	2.48e-12	0.0118837	31569	-0.0832371	eqtl-a-ENSG00000019169	T	A	0.493998	0.00155166	49.0572
rs72839635	MARCO	118882408	1.19e-25	0.0345163	27980	-0.361365	eqtl-a-ENSG00000019169	T	C	0.03043	0.0039021	109.601
rs72834477	MARCO	119530425	1.28e-62	0.0206241	31180	-0.344451	eqtl-a-ENSG00000019169	T	C	0.0897146	0.00886668	278.918
rs185273710	MARCO	119614709	1.9e-09	0.0364331	3252	0.218824	eqtl-a-ENSG00000019169	A	G	0.0273678	0.0109712	36.0521
rs12998257	MARCO	119637357	1e-200	0.0170289	29902	-0.621571	eqtl-a-ENSG00000019169	G	C	0.128006	0.0426556	1332.23
rs11904650	MARCO	119745127	2.43e-158	0.0320114	26894	-0.858242	eqtl-a-ENSG00000019169	G	A	0.0340529	0.0260315	718.75
rs12478601	MARCO	43721508	4.26e-22	0.0119986	31300	-0.115962	eqtl-a-ENSG00000019169	T	C	0.574604	0.00297531	93.3991
rs66583010	MARCO	119785661	9.69e-57	0.0246125	30077	-0.390682	eqtl-a-ENSG00000019169	T	C	0.0611951	0.00830764	251.945
rs79321128	MARCO	119861725	3.08e-11	0.0434131	25754	0.288376	eqtl-a-ENSG00000019169	A	G	0.0191015	0.00171036	44.1208
rs12485444	MARCO	188135783	3.89e-17	0.0118758	31240	0.0999475	eqtl-a-ENSG00000019169	A	T	0.509196	0.00226216	70.8256
rs149007767	MARCO	50370254	5.96e-18	0.0166377	30077	-0.143639	eqtl-a-ENSG00000019169	T	C	0.149708	0.002472	74.5297
rs2157770	MARCO	136921464	1.32e-11	0.0126139	23876	-0.0853519	eqtl-a-ENSG00000019169	G	A	0.332411	0.00191396	45.7816
rs1545466	PRDM11	45414183	5e-13	0.0118857	31256	0.0858765	eqtl-a-ENSG00000019485	A	G	0.51321	0.00166741	52.2001
rs2863165	PRDM11	45228847	1.13e-28	0.0121042	31254	0.134467	eqtl-a-ENSG00000019485	A	T	0.398422	0.00393316	123.405
rs12363092	PRDM11	45121892	2.04e-09	0.0137398	31255	0.082366	eqtl-a-ENSG00000019485	T	G	0.24933	0.00114846	35.9341
rs12478601	CD74	43721508	3.03e-08	0.0120252	31086	0.0666135	eqtl-a-ENSG00000019582	T	C	0.574604	0.000986158	30.684
rs2305480	CD74	38062196	8.54e-10	0.0119728	31086	-0.0734472	eqtl-a-ENSG00000019582	A	G	0.440477	0.00120912	37.6297
rs4810485	CD74	44747947	2.71e-09	0.0136704	31086	-0.0813184	eqtl-a-ENSG00000019582	G	T	0.746826	0.00113699	35.3824
rs190117883	ZRANB1	126598533	1e-200	0.0184392	27816	0.932702	eqtl-a-ENSG00000019995	T	C	0.097753	0.0842347	2558.41
rs76798703	ZRANB1	126720445	5.23e-12	0.0270892	31240	-0.186893	eqtl-a-ENSG00000019995	G	C	0.0506784	0.00152132	47.5955
rs117385447	ZRANB1	126556677	1.45e-08	0.0263312	27069	-0.149235	eqtl-a-ENSG00000019995	T	C	0.0538783	0.00118526	32.1194
rs225245	ZRANB1	33946107	3.99e-08	0.0119764	31355	-0.0657647	eqtl-a-ENSG00000019995	G	A	0.440335	0.000960747	30.1513
rs2658762	MRE11	93225709	1.71e-11	0.0123486	26609	0.0830866	eqtl-a-ENSG00000020922	G	A	0.6358	0.00169848	45.2683
rs598645	MRE11	94071745	1e-200	0.0117618	26483	0.406938	eqtl-a-ENSG00000020922	T	A	0.618151	0.0432456	1196.95
rs518276	MRE11	94167257	1e-200	0.011428	26494	0.500156	eqtl-a-ENSG00000020922	A	G	0.394297	0.0674229	1915.3
rs476209	MRE11	94332731	5.09e-25	0.0154406	26609	0.15952	eqtl-a-ENSG00000020922	T	G	0.179789	0.00399517	106.726
rs77097586	MRE11	94528954	1.4e-12	0.0218498	24061	-0.15479	eqtl-a-ENSG00000020922	T	C	0.0803998	0.00208148	50.1828
rs3177928	PLEKHB1	32412435	4.53e-09	0.0164249	29827	0.0963088	eqtl-a-ENSG00000021300	A	G	0.155018	0.00115137	34.3793
rs10944479	PLEKHB1	90880393	2.81e-09	0.0155796	28288	-0.0925774	eqtl-a-ENSG00000021300	A	G	0.176852	0.00124668	35.3075
rs917116	PLEKHB1	28172739	7.06e-10	0.0137217	31569	-0.0845887	eqtl-a-ENSG00000021300	G	T	0.250264	0.00120233	37.9998
rs3741147	PLEKHB1	73366751	5.85e-177	0.0168957	31684	0.479207	eqtl-a-ENSG00000021300	G	T	0.135856	0.0247608	804.39
rs2851712	PLEKHB1	73913949	4.66e-12	0.0358292	29084	0.24778	eqtl-a-ENSG00000021300	A	G	0.971698	0.00164169	47.8221
rs78735409	PLEKHB1	74148731	7.57e-09	0.0431891	20966	-0.249538	eqtl-a-ENSG00000021300	A	G	0.0193191	0.00158971	33.3798
rs117793089	PLEKHB1	73462481	2.44e-26	0.0397089	27721	-0.421649	eqtl-a-ENSG00000021300	A	G	0.0228076	0.00405093	112.744
rs111505943	PLEKHB1	73729769	3.05e-19	0.0239684	29253	-0.214915	eqtl-a-ENSG00000021300	C	T	0.0656175	0.0027409	80.3944
rs160666	SERPINB1	2774052	1.02e-19	0.012855	31684	0.116817	eqtl-a-ENSG00000021355	C	A	0.307941	0.00259955	82.5735
rs6915667	SERPINB1	2910529	2.07e-39	0.0181452	31562	-0.238339	eqtl-a-ENSG00000021355	G	A	0.120908	0.00543669	172.52
rs15286	SERPINB1	2833739	1e-200	0.0126272	31355	-0.490809	eqtl-a-ENSG00000021355	G	A	0.72207	0.0459692	1510.72
rs9378712	SERPINB1	2572650	2.01e-08	0.0131427	31565	-0.0737426	eqtl-a-ENSG00000021355	G	T	0.286976	0.000996389	31.4804
rs3859192	SERPINB1	38128648	3.9e-10	0.0119343	31684	0.0746835	eqtl-a-ENSG00000021355	T	C	0.455547	0.00123447	39.1587
rs150688658	SLC7A9	33289114	4.86e-08	0.0465954	6735	-0.254229	eqtl-a-ENSG00000021488	G	A	0.0165553	0.00440059	29.7601
rs17238865	SLC7A9	33349179	1e-200	0.0171806	30859	0.521175	eqtl-a-ENSG00000021488	A	G	0.129411	0.0289566	920.158
rs7252338	SLC7A9	33483562	4.65e-13	0.029678	30399	0.214729	eqtl-a-ENSG00000021488	G	A	0.041818	0.00171912	52.346
rs73030677	SLC7A9	33125043	2.19e-26	0.0227519	30077	-0.241823	eqtl-a-ENSG00000021488	C	T	0.0732541	0.00374194	112.962
rs11667586	SLC7A9	33338073	5.48e-113	0.0171581	26996	0.387594	eqtl-a-ENSG00000021488	C	T	0.134111	0.0185517	510.251
rs11605446	OSBPL5	3169388	3.35e-39	0.0451029	14141	-0.59078	eqtl-a-ENSG00000021762	A	G	0.0175108	0.0119874	171.546
rs7933398	OSBPL5	3102918	2.93e-14	0.0147129	30688	0.11184	eqtl-a-ENSG00000021762	G	C	0.204999	0.00187937	57.7789
rs11026100	OSBPL5	3261390	8.57e-21	0.0125475	31352	-0.117348	eqtl-a-ENSG00000021762	C	G	0.337549	0.00278203	87.46
rs2056423	OSBPL5	3142477	1e-200	0.0117677	22995	0.383982	eqtl-a-ENSG00000021762	A	G	0.38982	0.0442535	1064.64
rs7846314	RTF2	61650831	1.26e-08	0.0155299	25575	0.0883929	eqtl-a-ENSG00000022277	T	A	0.178349	0.00126512	32.3939
rs11086548	RTF2	55101530	2.84e-100	0.0118866	21162	0.252675	eqtl-a-ENSG00000022277	G	A	0.415946	0.0209063	451.823
rs3761207	RTF2	54986375	7.38e-11	0.0144617	24083	0.0941876	eqtl-a-ENSG00000022277	A	G	0.215163	0.00175822	42.4143
rs148656985	NLRP2	55545662	4.25e-10	0.0409279	15509	-0.255574	eqtl-a-ENSG00000022556	C	T	0.0215533	0.00250796	38.9887
rs55650192	NLRP2	55600990	9.14e-19	0.0223229	19406	-0.197448	eqtl-a-ENSG00000022556	A	G	0.0765555	0.00401533	78.2275
rs35450746	NLRP2	55482235	1e-200	0.0139825	26032	0.42524	eqtl-a-ENSG00000022556	C	T	0.217231	0.0343106	924.837
rs59357040	NLRP2	55455390	1e-200	0.0186168	26403	0.578572	eqtl-a-ENSG00000022556	A	G	0.10714	0.0352897	965.766
rs35242182	NLRP2	55480518	5.54e-14	0.0475679	7353	-0.357639	eqtl-a-ENSG00000022556	C	T	0.0158439	0.00762906	56.5124
rs1134924	SLC45A4	179126090	3.51e-09	0.0119039	30842	0.0702995	eqtl-a-ENSG00000022567	T	C	0.525141	0.00112952	34.8737
rs16895831	SLC45A4	42515791	1.77e-09	0.0146003	27510	0.0878615	eqtl-a-ENSG00000022567	T	C	0.209742	0.00131466	36.2111
rs149110519	SLC45A4	144385777	5.19e-15	0.0266002	25462	-0.208069	eqtl-a-ENSG00000022567	T	C	0.0526158	0.00239723	61.1802
rs2063386	SLC45A4	142081259	2.35e-09	0.0119638	26304	0.0714469	eqtl-a-ENSG00000022567	G	A	0.44397	0.001354	35.6612
rs12544261	SLC45A4	142236438	6.56e-25	0.0122814	26633	0.126583	eqtl-a-ENSG00000022567	A	C	0.369988	0.00397289	106.224
rs13267647	SLC45A4	142459474	3.88e-49	0.0122088	31244	-0.179887	eqtl-a-ENSG00000022567	T	G	0.373726	0.00690049	217.083
rs141832319	SLC45A4	142286963	6.5e-46	0.0429195	26897	0.610491	eqtl-a-ENSG00000022567	T	C	0.019332	0.00746605	202.31
rs34510023	SLC45A4	142306200	1e-200	0.0159885	27421	-0.509868	eqtl-a-ENSG00000022567	C	T	0.152522	0.0357604	1016.88
rs643381	RNF10	139839423	6.96e-09	0.0118894	30971	-0.0688623	eqtl-a-ENSG00000022840	A	C	0.501255	0.00108198	33.544
rs12212092	RNF10	30128442	6.46e-09	0.0235911	26412	-0.13693	eqtl-a-ENSG00000022840	T	C	0.068141	0.00127393	33.6874
rs6592965	RNF10	50427982	3.22e-16	0.0119364	31684	0.0974563	eqtl-a-ENSG00000022840	A	G	0.449532	0.00209952	66.657
rs8903	RNF10	120878530	1e-200	0.0121936	31669	0.379209	eqtl-a-ENSG00000022840	C	T	0.664417	0.0296343	967.088
rs75268007	RNF10	121627748	8.46e-13	0.0178992	31567	0.12804	eqtl-a-ENSG00000022840	G	C	0.126057	0.00161841	51.1678
rs8073060	RNF10	33875262	1.18e-200	0.0125198	31185	0.378388	eqtl-a-ENSG00000022840	A	T	0.305723	0.0284575	913.381
rs8887	RNF10	4502201	1.72e-11	0.0119223	27399	0.0802087	eqtl-a-ENSG00000022840	C	T	0.539821	0.00164919	45.2576
rs6084653	RNF10	4157072	6.7e-71	0.0122165	31569	-0.217489	eqtl-a-ENSG00000022840	G	C	0.36636	0.00993989	316.923
rs6014993	RNF10	55991637	2.21e-09	0.0118907	26332	0.071129	eqtl-a-ENSG00000022840	G	A	0.490224	0.00135708	35.7804
rs1532331	ZNF839	43116830	1.12e-09	0.0127838	31644	0.0778662	eqtl-a-ENSG00000022976	T	G	0.683885	0.00117106	37.098
rs2251246	ZNF839	102360916	2.27e-10	0.0186961	31643	-0.118573	eqtl-a-ENSG00000022976	A	G	0.114063	0.00126952	40.22
rs11626217	ZNF839	102866362	9.34e-24	0.0134528	26379	-0.13518	eqtl-a-ENSG00000022976	A	G	0.735921	0.00381313	100.964
rs10893036	GRAMD1B	123297570	2.2e-62	0.0157749	25738	-0.262953	eqtl-a-ENSG00000023171	A	G	0.167737	0.0106803	277.836
rs2282561	GRAMD1B	123280309	2e-19	0.0195633	26196	0.176336	eqtl-a-ENSG00000023171	T	C	0.10254	0.00309185	81.239
rs55837399	GRAMD1B	123330774	6.9e-98	0.0148475	25751	0.311765	eqtl-a-ENSG00000023171	T	A	0.193113	0.0168338	440.874
rs35923643	GRAMD1B	123355391	2.32e-94	0.0145061	26079	0.298945	eqtl-a-ENSG00000023171	G	A	0.20576	0.0160241	424.666
rs1354034	DEF6	56849749	8.47e-09	0.012236	30721	-0.070467	eqtl-a-ENSG00000023892	C	T	0.618137	0.00107842	33.1638
rs1326757	DEF6	35748253	2.37e-12	0.0125291	30605	-0.0878417	eqtl-a-ENSG00000023892	C	A	0.658514	0.00160351	49.1511
rs6457834	DEF6	35536195	3.19e-16	0.0128389	29939	0.104841	eqtl-a-ENSG00000023892	A	C	0.690034	0.0022223	66.6772
rs2689089	DEF6	34988391	1e-200	0.013335	30383	0.414313	eqtl-a-ENSG00000023892	A	C	0.752084	0.0307933	965.256
rs34307089	DEF6	34416441	3.52e-13	0.0170194	30721	0.123782	eqtl-a-ENSG00000023892	C	T	0.142001	0.00171887	52.893
rs10947546	DEF6	35408341	3.38e-76	0.032312	30275	-0.596905	eqtl-a-ENSG00000023892	A	G	0.0343042	0.0111463	341.235
rs16833244	PLEKHO1	150003189	4.28e-77	0.0241339	25827	0.44852	eqtl-a-ENSG00000023902	G	C	0.0633833	0.0131967	345.362
rs1354034	PLEKHO1	56849749	1.33e-10	0.0122325	26609	0.0785802	eqtl-a-ENSG00000023902	C	T	0.618137	0.00154844	41.2632
rs149110519	PLEKHO1	144385777	1.64e-12	0.0266108	20660	-0.187923	eqtl-a-ENSG00000023902	T	C	0.0526158	0.00240806	49.8657
rs111778408	PLEKHO1	35572163	3.24e-12	0.0197364	25090	-0.137498	eqtl-a-ENSG00000023902	A	G	0.100785	0.00193071	48.5313
rs149110519	UBR2	144385777	3.9e-14	0.0266039	10586	-0.201237	eqtl-a-ENSG00000024048	T	C	0.0526158	0.00537591	57.2062
rs9381192	UBR2	42518706	1.61e-18	0.0132045	14262	-0.115961	eqtl-a-ENSG00000024048	A	G	0.718957	0.00537845	77.1115
rs12191298	UBR2	42537608	4.98e-60	0.0274459	14261	-0.448512	eqtl-a-ENSG00000024048	G	A	0.0485052	0.0183817	267.013
rs149007767	UBR2	50370254	2.61e-15	0.0166448	13100	0.13163	eqtl-a-ENSG00000024048	T	C	0.149708	0.0047513	62.5297
rs6915060	CCDC28A	139100194	7.06e-157	0.012431	31683	0.331719	eqtl-a-ENSG00000024862	C	T	0.321745	0.0219811	712.035
rs9385834	CCDC28A	138908551	3.62e-13	0.0148624	31481	-0.108035	eqtl-a-ENSG00000024862	A	T	0.199614	0.00167562	52.8352
rs11189181	CCDC28A	99144154	1.03e-26	0.0129666	31569	-0.138731	eqtl-a-ENSG00000024862	G	A	0.297492	0.00361295	114.464
rs56330463	RRAGD	148200011	4.95e-09	0.0120527	31569	0.0704949	eqtl-a-ENSG00000025039	C	T	0.582097	0.00108247	34.2073
rs3822872	RRAGD	90020448	1e-200	0.0142362	31683	0.447276	eqtl-a-ENSG00000025039	C	T	0.205652	0.0302143	987.042
rs4707512	RRAGD	89696501	3.85e-17	0.011899	30902	-0.100157	eqtl-a-ENSG00000025039	G	A	0.467437	0.0022875	70.8457
rs4593337	RRAGD	90296811	3e-119	0.0170327	31227	-0.395468	eqtl-a-ENSG00000025039	G	A	0.863854	0.0169704	539.049
rs9444630	RRAGD	89263474	1.5e-08	0.0121417	31682	-0.0687339	eqtl-a-ENSG00000025039	G	A	0.39873	0.00101049	32.0447
rs139360283	HSF2	122345048	2.52e-25	0.0502597	24803	-0.522615	eqtl-a-ENSG00000025156	T	C	0.0141159	0.00434041	108.116
rs12196116	HSF2	123005700	1.48e-17	0.0144871	30941	0.123559	eqtl-a-ENSG00000025156	G	A	0.213497	0.00234548	72.7374
rs12665320	HSF2	122378500	1.14e-64	0.0265796	30757	-0.45134	eqtl-a-ENSG00000025156	T	G	0.0518227	0.00928783	288.325
rs530928	HSF2	122709984	1e-200	0.012682	31470	0.384436	eqtl-a-ENSG00000025156	T	C	0.292119	0.0283711	918.851
rs113083342	NR1H3	47077699	4.32e-23	0.0376715	13013	-0.372801	eqtl-a-ENSG00000025434	G	A	0.0254361	0.00746956	97.9178
rs143506177	NR1H3	47285353	1.54e-23	0.0402646	24973	-0.40261	eqtl-a-ENSG00000025434	C	T	0.0221882	0.00398764	99.9741
rs11039186	NR1H3	47353899	1.03e-19	0.0337648	26278	-0.306784	eqtl-a-ENSG00000025434	T	C	0.0319088	0.00313172	82.5475
rs191300557	NR1H3	47585758	1.31e-10	0.0380687	19297	0.244622	eqtl-a-ENSG00000025434	A	G	0.0249965	0.00213519	41.2867
rs3729949	NR1H3	47359954	4.77e-11	0.0485246	3086	-0.319185	eqtl-a-ENSG00000025434	T	C	0.0152301	0.0138267	43.2394
rs61914719	NR1H3	48059091	1.38e-105	0.016885	31569	-0.368493	eqtl-a-ENSG00000025434	T	C	0.139711	0.0148625	476.243
rs140502323	NR1H3	46441384	1.11e-13	0.0375901	25482	-0.279182	eqtl-a-ENSG00000025434	A	G	0.0256285	0.00216001	55.1561
rs61882680	NR1H3	46370636	1e-200	0.0337759	26376	1.15979	eqtl-a-ENSG00000025434	T	C	0.0295291	0.0427901	1178.99
rs134774	TYMP	51080760	1.99e-44	0.0237887	22543	-0.332628	eqtl-a-ENSG00000025708	G	A	0.933888	0.00859833	195.496
rs73187263	TYMP	50651785	4.48e-18	0.0195813	19634	0.169692	eqtl-a-ENSG00000025708	T	C	0.102378	0.00381042	75.0923
rs56211323	TYMP	50835954	6.94e-16	0.0400523	20813	-0.323282	eqtl-a-ENSG00000025708	G	A	0.0224859	0.00312044	65.1428
rs134970	TYMP	50935082	1e-200	0.0116358	14198	0.417931	eqtl-a-ENSG00000025708	C	T	0.601374	0.083295	1289.9
rs56235139	TYMP	50928876	3.12e-20	0.0359315	13738	-0.331094	eqtl-a-ENSG00000025708	A	G	0.0280605	0.0061426	84.8963
rs1555303	TOMM34	43435386	1e-200	0.0127084	31341	-0.440191	eqtl-a-ENSG00000025772	G	A	0.281257	0.03687	1199.7
rs2180292	TOMM34	43589633	1e-200	0.010919	30406	-0.566283	eqtl-a-ENSG00000025772	G	C	0.479018	0.0812699	2689.51
rs34485448	TOMM34	43370519	8.86e-62	0.011957	31564	-0.198313	eqtl-a-ENSG00000025772	G	T	0.416513	0.00863967	275.062
rs147793637	TOMM34	44459142	1.55e-12	0.0333941	29140	-0.236099	eqtl-a-ENSG00000025772	C	T	0.0327239	0.00171244	49.9826
rs1375493	VIM	182323766	2.16e-10	0.0119885	14263	0.0761151	eqtl-a-ENSG00000026025	A	G	0.565077	0.00281822	40.3043
rs55793580	VIM	127009395	2.08e-13	0.0158204	14263	-0.116173	eqtl-a-ENSG00000026025	T	C	0.169838	0.00376639	53.9156
rs2932908	VIM	17015144	2.27e-32	0.0124749	14263	0.147769	eqtl-a-ENSG00000026025	A	G	0.656902	0.0097416	140.292
rs165530	VIM	17281756	2.85e-73	0.0133396	14247	0.241527	eqtl-a-ENSG00000026025	C	A	0.735479	0.0224927	327.782
rs12261966	VIM	17143000	1.76e-09	0.0128936	14263	-0.0776027	eqtl-a-ENSG00000026025	T	C	0.306438	0.00253334	36.2197
rs10774624	VIM	111833788	1.28e-13	0.0119159	11496	0.0882755	eqtl-a-ENSG00000026025	A	G	0.538565	0.00475129	54.872
rs149007767	FAS	50370254	5.61e-14	0.0166483	29328	0.125149	eqtl-a-ENSG00000026103	T	C	0.149708	0.00192308	56.5048
rs56388170	FAS	28724374	1.11e-13	0.0131018	30606	0.0973068	eqtl-a-ENSG00000026103	T	G	0.289189	0.00179902	55.1564
rs7082101	FAS	90741615	1e-200	0.0113413	30817	-0.444004	eqtl-a-ENSG00000026103	A	C	0.460288	0.0473782	1532.57
rs7095848	FAS	90714791	2.13e-12	0.0118908	25316	0.0835399	eqtl-a-ENSG00000026103	A	G	0.51839	0.00194592	49.355
rs11202926	FAS	90777663	2.81e-36	0.0133084	30820	0.167387	eqtl-a-ENSG00000026103	C	T	0.271495	0.00510664	158.184
rs204295	RNASET2	167500562	1e-200	0.0105432	26609	0.660255	eqtl-a-ENSG00000026297	T	C	0.475178	0.128452	3921.44
rs118051809	RNASET2	167264780	1.65e-09	0.0469329	10732	0.282977	eqtl-a-ENSG00000026297	T	C	0.0163064	0.00337597	36.3468
rs17617310	RNASET2	167630830	9.15e-24	0.0493459	17566	0.495946	eqtl-a-ENSG00000026297	C	T	0.014659	0.00571747	100.999
rs62436418	RNASET2	167345772	1e-200	0.0118675	26280	0.507935	eqtl-a-ENSG00000026297	C	T	0.334551	0.065164	1831.74
rs4235920	RNASET2	167818102	3.92e-19	0.0119022	26609	-0.106398	eqtl-a-ENSG00000026297	C	T	0.536773	0.0029942	79.9061
rs1375493	CD44	182323766	8.1e-17	0.0119762	31569	0.0997595	eqtl-a-ENSG00000026508	A	G	0.565077	0.00219309	69.3814
rs286873	CD44	34702158	2.56e-09	0.018303	31682	0.109042	eqtl-a-ENSG00000026508	T	G	0.119837	0.00111904	35.4908
rs507230	CD44	35129172	1.77e-33	0.011872	31346	-0.143147	eqtl-a-ENSG00000026508	A	G	0.535153	0.00461663	145.375
rs927335	CD44	35250518	6.24e-60	0.0121706	31563	-0.198721	eqtl-a-ENSG00000026508	T	A	0.376359	0.00837592	266.585
rs1375493	AGPAT4	182323766	9.19e-17	0.0119763	31569	0.0995796	eqtl-a-ENSG00000026652	A	G	0.565077	0.00218517	69.1302
rs112049074	AGPAT4	161657657	3.49e-10	0.0394845	28527	-0.247765	eqtl-a-ENSG00000026652	T	C	0.0231963	0.00137839	39.3728
rs6914451	AGPAT4	161694612	2.68e-19	0.0170769	30817	0.153369	eqtl-a-ENSG00000026652	G	C	0.140529	0.00261055	80.6546
rs6455707	AGPAT4	161566909	1.26e-50	0.0172504	31684	0.258135	eqtl-a-ENSG00000026652	C	T	0.135556	0.00701773	223.907
rs55793580	AGPAT4	127009395	2.41e-12	0.0158231	31569	-0.110896	eqtl-a-ENSG00000026652	T	C	0.169838	0.0015535	49.1158
rs4766578	AGPAT4	111904371	4.24e-12	0.0119063	28417	0.0824988	eqtl-a-ENSG00000026652	A	T	0.531061	0.00168667	48.0077
rs10946812	BTN3A1	26344975	1e-200	0.0114998	31684	0.462071	eqtl-a-ENSG00000026950	C	G	0.401857	0.0484855	1614.39
rs10946846	BTN3A1	26702788	5.45e-31	0.016855	20879	0.195115	eqtl-a-ENSG00000026950	G	A	0.144356	0.00637728	133.993
rs3804122	BTN3A1	25579846	7e-09	0.012509	31568	0.0724398	eqtl-a-ENSG00000026950	G	A	0.344582	0.00106121	33.5337
rs7310615	BTN3A1	111865049	7.25e-10	0.0119211	28418	-0.0734409	eqtl-a-ENSG00000026950	G	C	0.537476	0.00133374	37.9501
rs1532624	BTN3A1	57005479	1.91e-20	0.0119625	31300	-0.11086	eqtl-a-ENSG00000026950	A	C	0.437102	0.00273635	85.8772
rs76537762	PRKCH	62015885	3.64e-08	0.0248458	31568	-0.136841	eqtl-a-ENSG00000027075	A	G	0.0609784	0.00095998	30.3319
rs767755	PRKCH	61874448	4.47e-20	0.0130328	31684	-0.11959	eqtl-a-ENSG00000027075	A	G	0.706603	0.00265046	84.1951
rs1088683	PRKCH	61978571	3.4e-13	0.0129155	29767	0.0939928	eqtl-a-ENSG00000027075	T	C	0.696055	0.00177607	52.9587
rs2594836	IFNGR1	173205318	1.09e-16	0.0137052	31569	0.113683	eqtl-a-ENSG00000027697	A	G	0.749651	0.00217477	68.8007
rs9494599	IFNGR1	137239438	2.51e-10	0.0119582	31567	0.075651	eqtl-a-ENSG00000027697	G	C	0.554601	0.00126624	40.0194
rs11754268	IFNGR1	137540335	6.62e-68	0.0138938	28704	-0.241928	eqtl-a-ENSG00000027697	T	C	0.234754	0.0104526	303.18
rs56388170	IFNGR1	28724374	7.82e-09	0.0131119	31355	0.0756882	eqtl-a-ENSG00000027697	T	G	0.289189	0.00106159	33.3194
rs7210990	IFNGR1	16170764	5.28e-09	0.0118969	31569	0.0694576	eqtl-a-ENSG00000027697	A	C	0.481977	0.00107855	34.0835
rs143658086	B4GALT7	176988579	1.54e-21	0.0396468	17184	-0.377929	eqtl-a-ENSG00000027847	T	C	0.0229168	0.00526004	90.856
rs62398472	B4GALT7	176997824	1e-200	0.0126899	27526	-0.407302	eqtl-a-ENSG00000027847	T	C	0.287894	0.0360758	1030.11
rs116276523	B4GALT7	177473975	4.73e-08	0.04135	26524	-0.225813	eqtl-a-ENSG00000027847	G	A	0.0211199	0.0011231	29.8204
rs6697733	TNFRSF1B	12242458	2.82e-76	0.0141151	31345	-0.260892	eqtl-a-ENSG00000028137	C	T	0.223582	0.0107815	341.606
rs6684514	TNFRSF1B	156255456	3.14e-10	0.0131353	31298	0.0826471	eqtl-a-ENSG00000028137	A	G	0.287248	0.00126331	39.5865
rs149110519	TNFRSF1B	144385777	3.04e-09	0.0266246	25735	0.157863	eqtl-a-ENSG00000028137	T	C	0.0526158	0.0013642	35.1529
rs56388170	TNFRSF1B	28724374	1.64e-08	0.0131125	31355	0.0740399	eqtl-a-ENSG00000028137	T	G	0.289189	0.00101581	31.8811
rs12718597	ANK1	50428428	1.6e-13	0.0123354	31185	0.0910168	eqtl-a-ENSG00000029534	A	C	0.365482	0.00174274	54.4388
rs11989912	ANK1	41616478	5.31e-19	0.0125468	31567	-0.111735	eqtl-a-ENSG00000029534	A	G	0.338027	0.00250605	79.3022
rs4736819	ANK1	41509915	1.63e-99	0.0117634	31566	0.249087	eqtl-a-ENSG00000029534	T	C	0.543505	0.0140053	448.341
rs8073060	ANK1	33875262	1.96e-22	0.0128753	31185	0.125453	eqtl-a-ENSG00000029534	A	T	0.305723	0.00303516	94.9335
rs56238103	TFB1M	155556797	1.48e-20	0.0155952	31470	0.144952	eqtl-a-ENSG00000029639	T	C	0.175598	0.00273766	86.3851
rs138028287	TFB1M	156021514	7.72e-12	0.0430039	1926	-0.294297	eqtl-a-ENSG00000029639	C	T	0.0194704	0.0237392	46.7848
rs9371371	TFB1M	155625104	2.38e-165	0.0117645	31470	-0.32241	eqtl-a-ENSG00000029639	G	A	0.5836	0.0233094	751.004
rs62073600	RABEP1	4717255	6.34e-09	0.0451963	17206	-0.262473	eqtl-a-ENSG00000029725	C	T	0.0176101	0.00195629	33.722
rs138742777	RABEP1	4863626	7.38e-14	0.0452221	19453	-0.338307	eqtl-a-ENSG00000029725	A	G	0.0175616	0.00286871	55.9598
rs56343966	RABEP1	4958757	1e-200	0.0189343	30902	0.574702	eqtl-a-ENSG00000029725	T	C	0.103458	0.0289496	921.21
rs78438561	RABEP1	5257792	2.17e-56	0.0372816	31240	0.589904	eqtl-a-ENSG00000029725	G	T	0.0257023	0.00795053	250.349
rs57747791	RABEP1	5175454	1e-200	0.0181124	31569	0.602905	eqtl-a-ENSG00000029725	T	A	0.112856	0.0339081	1107.95
rs192217367	RABEP1	4858330	3.92e-12	0.0417811	11879	-0.289961	eqtl-a-ENSG00000029725	G	A	0.0206496	0.00403815	48.1555
rs150231236	RABEP1	5270691	2.84e-29	0.0429623	19561	-0.482544	eqtl-a-ENSG00000029725	C	T	0.019398	0.0064079	126.14
rs10947433	BAK1	33689629	1.66e-37	0.0236945	14263	-0.303259	eqtl-a-ENSG00000030110	A	G	0.0668383	0.0113543	163.784
rs2147428	BAK1	33893513	4.55e-13	0.0304259	13432	-0.220235	eqtl-a-ENSG00000030110	G	T	0.9603	0.00388557	52.3867
rs78117618	BAK1	33895406	3.39e-25	0.0345962	14263	0.358777	eqtl-a-ENSG00000030110	T	C	0.0302896	0.00748375	107.53
rs35144104	BAK1	33463961	1e-200	0.0120743	14263	-0.409263	eqtl-a-ENSG00000030110	T	C	0.3409	0.0745461	1148.74
rs191549504	BAK1	33411673	2.23e-16	0.0464401	11159	0.381227	eqtl-a-ENSG00000030110	C	T	0.0166232	0.00600262	67.3757
rs7563201	GRN	43561780	4.87e-20	0.011895	31240	-0.109038	eqtl-a-ENSG00000030582	A	G	0.466469	0.00268256	84.0232
rs28498283	GRN	43360065	9.45e-09	0.0136513	26953	0.0783638	eqtl-a-ENSG00000030582	T	A	0.254318	0.00122108	32.9496
rs149110519	GRN	144385777	1.26e-14	0.0266018	25735	-0.205097	eqtl-a-ENSG00000030582	T	C	0.0526158	0.00230447	59.4378
rs149007767	GRN	50370254	6.47e-36	0.0165899	30077	-0.207559	eqtl-a-ENSG00000030582	T	C	0.149708	0.00517734	156.519
rs114641762	GRN	42417164	3.02e-122	0.0203497	28465	0.478479	eqtl-a-ENSG00000030582	A	C	0.0905088	0.0190522	552.814
rs12451763	GRN	42490912	1.97e-11	0.0360798	27921	-0.24202	eqtl-a-ENSG00000030582	T	C	0.0279042	0.00160896	44.9928
rs11914541	ARHGAP31	119023438	1.27e-86	0.013749	26107	-0.27122	eqtl-a-ENSG00000031081	G	A	0.239931	0.0146865	389.106
rs76136755	ARHGAP31	118738066	1.4e-11	0.0281427	26108	-0.190172	eqtl-a-ENSG00000031081	C	T	0.0467688	0.00174594	45.6592
rs34844599	ARHGAP31	119252208	2.58e-09	0.0157559	26100	-0.0938406	eqtl-a-ENSG00000031081	C	T	0.171877	0.00135727	35.4701
rs78140402	CENPQ	50225824	1.57e-11	0.0306403	30546	-0.20654	eqtl-a-ENSG00000031691	C	A	0.0391426	0.00148533	45.4354
rs9367361	CENPQ	49522865	2.61e-12	0.0130699	31684	0.0914566	eqtl-a-ENSG00000031691	T	G	0.2918	0.00154303	48.9619
rs6938215	CENPQ	49054765	1e-200	0.0118751	31671	-0.389617	eqtl-a-ENSG00000031691	A	G	0.628854	0.0328718	1076.4
rs9552218	IFT88	21082931	2.25e-18	0.0121767	25056	-0.106478	eqtl-a-ENSG00000032742	T	C	0.611256	0.00304246	76.4585
rs7999297	IFT88	21122165	1e-200	0.0114751	28916	0.377753	eqtl-a-ENSG00000032742	G	A	0.512877	0.0361232	1083.61
rs9316031	IFT88	21526636	3.07e-10	0.0203691	31557	-0.128229	eqtl-a-ENSG00000032742	T	C	0.0939695	0.00125426	39.6279
rs11808152	LRRC7	70240333	9.94e-15	0.0334171	17597	-0.258645	eqtl-a-ENSG00000033122	G	A	0.0326535	0.00339278	59.8992
rs12049210	LRRC7	69988363	1e-200	0.0127191	18572	-0.402618	eqtl-a-ENSG00000033122	G	A	0.713417	0.051191	1001.91
rs61782217	LRRC7	70083457	1.46e-15	0.0241965	18578	-0.193088	eqtl-a-ENSG00000033122	A	G	0.0643767	0.00341602	63.6735
rs17081935	ATP6V0A1	57823476	9.4e-27	0.0147477	31300	0.157911	eqtl-a-ENSG00000033627	T	C	0.202608	0.00364959	114.643
rs6986779	ATP6V0A1	142337790	1.07e-09	0.0124624	24943	-0.0759969	eqtl-a-ENSG00000033627	T	C	0.349935	0.00148865	37.1838
rs3760387	ATP6V0A1	40608536	1.19e-41	0.0230779	31684	0.312016	eqtl-a-ENSG00000033627	T	G	0.0706528	0.00573618	182.782
rs117107843	ATP6V0A1	40380203	3.35e-08	0.0483666	23680	-0.267076	eqtl-a-ENSG00000033627	A	G	0.0153453	0.00128599	30.4889
rs436903	PIAS1	68213895	1.99e-11	0.0121233	30902	0.0813024	eqtl-a-ENSG00000033800	A	G	0.598734	0.00145327	44.9715
rs7179875	PIAS1	68324830	1e-200	0.0115772	30902	-0.361598	eqtl-a-ENSG00000033800	A	G	0.447129	0.0306027	975.477
rs11072006	PIAS1	68619631	1.43e-25	0.0156659	31567	-0.163748	eqtl-a-ENSG00000033800	A	T	0.826759	0.00344911	109.248
rs7763262	APBA2	32424882	1.3e-10	0.012601	30211	0.0809917	eqtl-a-ENSG00000034053	C	T	0.666017	0.00136557	41.3088
rs9420589	APBA2	94450233	2.49e-08	0.0120132	31484	0.0669643	eqtl-a-ENSG00000034053	T	G	0.428682	0.000985941	31.07
rs4766578	APBA2	111904371	1.44e-09	0.0119111	28417	-0.0720764	eqtl-a-ENSG00000034053	A	T	0.531061	0.0012869	36.6144
rs28628664	APBA2	29359671	2.2e-09	0.0164941	31067	-0.0986759	eqtl-a-ENSG00000034053	T	C	0.153413	0.00115071	35.788
rs12101582	APBA2	29034720	3.86e-09	0.0119031	24814	-0.0701118	eqtl-a-ENSG00000034053	C	G	0.475556	0.00139624	34.6918
rs1540642	APBA2	29234864	1.05e-120	0.0174392	31185	0.407409	eqtl-a-ENSG00000034053	C	T	0.128705	0.0172	545.733
rs10782001	APBA2	30942625	2.54e-08	0.0122263	31185	0.0681067	eqtl-a-ENSG00000034053	A	G	0.616392	0.000994058	31.0286
rs3811444	MAP2K3	248039451	3.65e-43	0.012502	31470	-0.172202	eqtl-a-ENSG00000034152	T	C	0.337611	0.00599253	189.71
rs1668871	MAP2K3	205237137	4.14e-13	0.0122342	31470	0.0887105	eqtl-a-ENSG00000034152	C	T	0.380783	0.00166793	52.574
rs766432	MAP2K3	60719970	1.59e-08	0.016465	31086	-0.0930567	eqtl-a-ENSG00000034152	A	C	0.845872	0.00102651	31.9407
rs875741	MAP2K3	173287851	8.42e-20	0.012132	31470	0.110495	eqtl-a-ENSG00000034152	A	G	0.396388	0.00262894	82.9455
rs12212092	MAP2K3	30128442	1.32e-16	0.0235622	26198	-0.194906	eqtl-a-ENSG00000034152	T	C	0.068141	0.00260506	68.4204
rs6592965	MAP2K3	50427982	1e-200	0.0115676	31470	0.363133	eqtl-a-ENSG00000034152	A	G	0.449532	0.0303639	985.411
rs4986004	MAP2K3	21178335	2.88e-13	0.0125847	31141	-0.0918655	eqtl-a-ENSG00000034152	C	A	0.33516	0.00170822	53.2833
rs11079018	MAP2K3	40005650	1.64e-08	0.0222779	31355	0.125783	eqtl-a-ENSG00000034152	G	A	0.922832	0.00101566	31.8763
rs35033748	MAP2K3	27179590	2.81e-42	0.014376	27110	-0.195884	eqtl-a-ENSG00000034152	C	T	0.215702	0.00680187	185.648
rs6014993	MAP2K3	55991637	3.8e-08	0.011893	26118	0.0654117	eqtl-a-ENSG00000034152	G	A	0.490224	0.00115687	30.2479
rs12714397	SH3YL1	23368	1e-200	0.0127628	17341	0.451343	eqtl-a-ENSG00000035115	A	C	0.275878	0.0672674	1250.46
rs7591830	SH3YL1	659381	2.19e-32	0.0146778	30557	-0.173908	eqtl-a-ENSG00000035115	G	C	0.204713	0.00457315	140.375
rs6754607	SH3YL1	310687	3.01e-149	0.0155787	30746	-0.405346	eqtl-a-ENSG00000035115	G	A	0.832749	0.0215448	676.957
rs6734782	SH3YL1	661048	1e-12	0.0205751	31016	0.146709	eqtl-a-ENSG00000035115	C	A	0.908195	0.00163656	50.8395
rs11920354	SH3YL1	47262246	1.27e-08	0.0122937	28917	-0.0699535	eqtl-a-ENSG00000035115	A	C	0.372903	0.00111844	32.376
rs826415	VCL	118153977	7.89e-11	0.0128668	31569	0.0836692	eqtl-a-ENSG00000035403	G	T	0.308498	0.00133767	42.2827
rs1354034	VCL	56849749	1e-200	0.0117966	31684	0.392426	eqtl-a-ENSG00000035403	C	T	0.618137	0.0337483	1106.56
rs149110519	VCL	144385777	2.71e-11	0.0266159	25735	0.177302	eqtl-a-ENSG00000035403	T	C	0.0526158	0.00172136	44.3722
rs10820606	VCL	99192919	2.3e-22	0.0139512	26161	0.13571	eqtl-a-ENSG00000035403	C	A	0.236914	0.00360395	94.6166
rs61863650	VCL	76027514	2.21e-50	0.0122306	23725	0.182561	eqtl-a-ENSG00000035403	T	G	0.370107	0.00930368	222.784
rs1403629	VCL	75773362	1.83e-14	0.0126208	31017	0.0966983	eqtl-a-ENSG00000035403	G	C	0.668915	0.00188905	58.6997
rs2279648	VCL	75867193	1e-200	0.0169752	31684	-0.706367	eqtl-a-ENSG00000035403	T	G	0.125164	0.0518182	1731.42
rs505404	VCL	243268	2.22e-28	0.0142589	31569	0.157545	eqtl-a-ENSG00000035403	G	T	0.222031	0.00385212	122.07
rs11553699	VCL	122216910	1.18e-21	0.0189886	30031	0.181535	eqtl-a-ENSG00000035403	G	A	0.10963	0.00303421	91.3915
rs10876550	VCL	54712308	1.21e-19	0.0120663	31684	0.109414	eqtl-a-ENSG00000035403	A	G	0.590064	0.0025884	82.2186
rs8082605	VCL	33864771	1.26e-17	0.0290592	29836	0.248389	eqtl-a-ENSG00000035403	T	G	0.0436372	0.00244284	73.0581
rs145171343	VCL	33886764	3.22e-19	0.0508421	20854	0.455596	eqtl-a-ENSG00000035403	T	C	0.0138172	0.00383579	80.2918
rs11082304	VCL	20720973	1.03e-08	0.0118899	31300	0.0680852	eqtl-a-ENSG00000035403	T	G	0.50307	0.00104653	32.7885
rs4814779	VCL	1923271	1.11e-08	0.0131461	31684	-0.0751022	eqtl-a-ENSG00000035403	A	C	0.286694	0.00102902	32.635
rs9880192	DAPK2	128297569	9.86e-09	0.0121723	31355	0.0697888	eqtl-a-ENSG00000035664	C	G	0.392874	0.00104728	32.8699
rs113453908	DAPK2	64159176	9.93e-14	0.0153574	25524	0.114288	eqtl-a-ENSG00000035664	T	C	0.183153	0.00216509	55.3773
rs332280	DAPK2	64314274	1.74e-96	0.0164829	31352	0.343563	eqtl-a-ENSG00000035664	T	C	0.85144	0.013668	434.428
rs4794822	DAPK2	38156712	4.82e-10	0.0122441	30971	-0.0762182	eqtl-a-ENSG00000035664	T	C	0.380161	0.00124958	38.7468
rs7568458	NSMAF	85788175	1.7e-20	0.011924	31569	0.110652	eqtl-a-ENSG00000035681	A	T	0.451312	0.00272039	86.1087
rs74884939	NSMAF	59344064	2.11e-16	0.0402513	28620	0.33068	eqtl-a-ENSG00000035681	C	T	0.0222553	0.00235268	67.4879
rs10106272	NSMAF	59418851	1e-200	0.0122853	31684	0.462693	eqtl-a-ENSG00000035681	C	T	0.308354	0.0428503	1418.36
rs72765888	ADSS2	244461792	1e-200	0.0155668	30277	-0.635376	eqtl-a-ENSG00000035687	G	T	0.154672	0.052154	1665.84
rs10754823	ADSS2	244416723	7.09e-40	0.0120889	30054	0.159766	eqtl-a-ENSG00000035687	G	T	0.602826	0.00577798	174.649
rs4658419	ADSS2	244532219	5.67e-21	0.0137371	30601	-0.129075	eqtl-a-ENSG00000035687	T	A	0.751897	0.00287679	88.2807
rs900892	ADSS2	244512342	5.62e-17	0.01318	27015	0.110358	eqtl-a-ENSG00000035687	G	A	0.283001	0.00258849	70.1043
rs7681618	STAP1	68314440	3.74e-38	0.0120833	21335	-0.156049	eqtl-a-ENSG00000035720	G	A	0.601094	0.00775669	166.767
rs4241679	STAP1	68259882	8.22e-15	0.0121995	26408	-0.0947209	eqtl-a-ENSG00000035720	A	T	0.614011	0.00227762	60.2802
rs17056278	STAP1	158252438	4.98e-08	0.0244103	26295	-0.133083	eqtl-a-ENSG00000035720	G	C	0.0633351	0.00112911	29.7212
rs34794906	STAP1	31237858	5.66e-10	0.012846	22220	-0.0796374	eqtl-a-ENSG00000035720	C	T	0.310471	0.00172665	38.429
rs8067378	STAP1	38051348	5.84e-18	0.0118723	26026	-0.102527	eqtl-a-ENSG00000035720	G	A	0.497388	0.00285731	74.5716
rs4810485	STAP1	44747947	1.4e-09	0.0136698	26026	-0.0827733	eqtl-a-ENSG00000035720	G	T	0.746826	0.00140682	36.6626
rs13062095	TIMP2	101267385	3.4e-10	0.0124601	26280	-0.0782408	eqtl-a-ENSG00000035862	C	T	0.350092	0.00149812	39.4267
rs149110519	TIMP2	144385777	2.06e-19	0.0265814	20446	0.239496	eqtl-a-ENSG00000035862	T	C	0.0526158	0.00395468	81.1705
rs1384364	TIMP2	76852828	1e-200	0.0152049	26395	0.469469	eqtl-a-ENSG00000035862	G	A	0.826299	0.0348591	953.265
rs138905266	TIMP2	77133547	4.32e-09	0.04235	15875	-0.248649	eqtl-a-ENSG00000035862	T	C	0.0201069	0.00216676	34.4677
rs6501264	TIMP2	76904160	7.87e-16	0.0119441	25942	-0.0962231	eqtl-a-ENSG00000035862	T	C	0.446762	0.00249553	64.8961
rs159963	MYOM2	8504421	1.42e-08	0.0119903	31569	-0.0680019	eqtl-a-ENSG00000036448	A	C	0.564555	0.00101784	32.1628
rs62478453	MYOM2	2066477	1e-200	0.0202004	31569	1.02396	eqtl-a-ENSG00000036448	G	A	0.0798105	0.0752665	2569.32
rs71519834	MYOM2	2226119	1.54e-60	0.0372353	24719	0.611146	eqtl-a-ENSG00000036448	G	A	0.025733	0.0107806	269.367
rs186777105	MYOM2	2114805	3.5e-36	0.0357709	23196	-0.449279	eqtl-a-ENSG00000036448	G	A	0.0281717	0.00675485	157.738
rs750318	MYOM2	2966852	2.18e-09	0.016477	31684	-0.0985984	eqtl-a-ENSG00000036448	C	T	0.846199	0.00112889	35.806
rs4876254	MYOM2	1971299	3.32e-26	0.0119597	31017	0.126651	eqtl-a-ENSG00000036448	A	G	0.56555	0.00360255	112.137
rs3824184	MYOM2	2046002	1e-200	0.0161971	31564	0.59767	eqtl-a-ENSG00000036448	A	G	0.143833	0.0413537	1361.51
rs17693117	MYOM2	2391533	7.09e-09	0.044624	23970	-0.258315	eqtl-a-ENSG00000036448	T	C	0.0180736	0.00139601	33.5063
rs58084828	MYOM2	2522583	2.05e-16	0.0118994	26065	-0.0978034	eqtl-a-ENSG00000036448	A	C	0.53192	0.00258509	67.5499
rs111994531	MYOM2	2123793	5.36e-107	0.0356929	26395	-0.784235	eqtl-a-ENSG00000036448	G	A	0.0276501	0.0179612	482.721
rs56268521	SLC18A1	20130102	8.21e-16	0.02697	31529	0.217138	eqtl-a-ENSG00000036565	A	G	0.051087	0.00205167	64.816
rs78299715	SLC18A1	19905904	1.19e-12	0.0225041	31196	0.159939	eqtl-a-ENSG00000036565	G	C	0.0753794	0.00161653	50.5077
rs73210887	SLC18A1	20010261	1e-200	0.0114286	31191	0.432951	eqtl-a-ENSG00000036565	T	G	0.438179	0.0439872	1435.04
rs75506645	NSUN2	6573286	1.01e-89	0.0302964	29265	0.608485	eqtl-a-ENSG00000037474	A	G	0.0390451	0.0135964	403.356
rs34565284	NSUN2	6948198	4.35e-20	0.0119303	31483	0.109511	eqtl-a-ENSG00000037474	A	G	0.449012	0.00266917	84.253
rs77431911	NSUN2	6682677	2.31e-35	0.0321819	29659	-0.399371	eqtl-a-ENSG00000037474	G	C	0.0350635	0.00516564	153.993
rs80037445	NSUN2	6575251	1.55e-28	0.0505468	24409	-0.560109	eqtl-a-ENSG00000037474	T	C	0.0139392	0.00500528	122.778
rs80329314	NSUN2	6641556	2.51e-22	0.0409237	27197	-0.397721	eqtl-a-ENSG00000037474	T	C	0.0214718	0.00346083	94.4442
rs3776448	NSUN2	6599940	1e-200	0.0162068	31684	0.705178	eqtl-a-ENSG00000037474	T	C	0.137942	0.0563843	1893.11
rs575421	NSUN2	6585234	1e-200	0.0180447	31345	-0.671719	eqtl-a-ENSG00000037474	C	T	0.888504	0.042337	1385.63
rs34596409	MRI1	13899223	1.13e-129	0.01755	26318	-0.425201	eqtl-a-ENSG00000037757	A	G	0.126392	0.0218173	586.95
rs435207	MRI1	13865275	1e-200	0.0115041	27564	-0.363375	eqtl-a-ENSG00000037757	T	A	0.503304	0.0349318	997.639
rs383243	MRI1	13858096	4.6e-19	0.0129571	31354	-0.115594	eqtl-a-ENSG00000037757	A	T	0.299532	0.00253198	79.5843
rs55894716	AGA	178336508	1e-200	0.0232097	31237	-0.762272	eqtl-a-ENSG00000038002	C	T	0.065362	0.0333786	1078.58
rs4690512	AGA	178325212	1e-200	0.014293	30902	-0.466003	eqtl-a-ENSG00000038002	G	A	0.797905	0.0332549	1062.92
rs141292540	AGA	178633310	1.12e-57	0.0327652	30543	-0.524498	eqtl-a-ENSG00000038002	T	C	0.0335323	0.00831997	256.232
rs13131197	AGA	178895392	2.3e-25	0.0118596	31231	-0.123422	eqtl-a-ENSG00000038002	T	G	0.492124	0.00345586	108.297
rs146343140	AGA	179229358	2.52e-08	0.0396306	20421	-0.220818	eqtl-a-ENSG00000038002	A	G	0.0230353	0.001518	31.0431
rs141094656	VCAN	92753336	8.7e-09	0.0429779	21629	0.247321	eqtl-a-ENSG00000038427	C	T	0.0195137	0.00152873	33.1125
rs1375493	VCAN	182323766	8.63e-20	0.0119705	31569	0.10899	eqtl-a-ENSG00000038427	A	G	0.565077	0.00261908	82.8936
rs9880192	VCAN	128297569	5.66e-11	0.012168	31569	-0.0797284	eqtl-a-ENSG00000038427	C	G	0.392874	0.00135812	42.9299
rs309560	VCAN	82832139	1.41e-12	0.0118825	31569	-0.0841617	eqtl-a-ENSG00000038427	G	C	0.497509	0.00158658	50.1633
rs7785014	VCAN	137881690	3.34e-17	0.0126097	31240	0.10635	eqtl-a-ENSG00000038427	C	T	0.668332	0.00227178	71.1275
rs10980797	VCAN	113912553	6.87e-15	0.0118964	31569	-0.0926346	eqtl-a-ENSG00000038427	G	A	0.472236	0.001917	60.63
rs35979828	VCAN	54685880	9.24e-11	0.0256111	29836	-0.165924	eqtl-a-ENSG00000038427	T	C	0.0571059	0.00140479	41.9694
rs77526211	VCAN	40974023	3.22e-08	0.0292395	29277	0.161665	eqtl-a-ENSG00000038427	A	G	0.0432109	0.00104307	30.5677
rs8022179	VCAN	103847287	1.39e-10	0.0133535	30165	0.0856936	eqtl-a-ENSG00000038427	A	T	0.727869	0.00136336	41.1792
rs424971	VCAN	85946450	8.51e-16	0.0120247	31684	-0.0967559	eqtl-a-ENSG00000038427	C	T	0.421674	0.00203929	64.7409
rs73665242	MSR1	16019984	6.4e-85	0.0222759	31352	-0.434991	eqtl-a-ENSG00000038945	C	A	0.0751576	0.0120164	381.296
rs75959292	MSR1	16166251	2.07e-21	0.0452389	27283	0.429838	eqtl-a-ENSG00000038945	C	T	0.0175051	0.00329806	90.2721
rs822284	MSR1	16510222	1.65e-13	0.0236286	28703	0.174256	eqtl-a-ENSG00000038945	C	T	0.0678005	0.00189126	54.3838
rs73191891	MSR1	16375320	1e-200	0.0127181	30532	-0.395229	eqtl-a-ENSG00000038945	T	C	0.287815	0.0306601	965.661
rs3785100	CDH1	67997920	1.1e-09	0.0171758	31077	-0.104666	eqtl-a-ENSG00000039068	C	T	0.139114	0.00119349	37.1321
rs36085011	CDH1	68827720	1.25e-11	0.0330671	29616	0.224003	eqtl-a-ENSG00000039068	A	G	0.0334074	0.00154709	45.8866
rs11642362	CDH1	68811307	2.09e-183	0.0116795	31467	0.337312	eqtl-a-ENSG00000039068	C	T	0.569345	0.0258225	834.041
rs1354034	RIPOR1	56849749	1.99e-08	0.0122367	31684	-0.0686858	eqtl-a-ENSG00000039523	C	T	0.618137	0.000993422	31.5049
rs149007767	RIPOR1	50370254	4.49e-16	0.0166427	30077	-0.135214	eqtl-a-ENSG00000039523	T	C	0.149708	0.00218982	66.0035
rs111893345	RIPOR1	67607848	1.78e-128	0.0208327	31567	-0.502355	eqtl-a-ENSG00000039523	T	C	0.0857429	0.0180871	581.437
rs13155753	RAI14	34797943	2.93e-08	0.0119513	31558	-0.0662772	eqtl-a-ENSG00000039560	G	A	0.449647	0.000973566	30.7518
rs12153461	RAI14	34541312	4.39e-47	0.0158144	31355	0.227909	eqtl-a-ENSG00000039560	T	G	0.167713	0.00658027	207.678
rs56142210	RAI14	34743608	3.24e-68	0.0170926	31563	0.298323	eqtl-a-ENSG00000039560	A	C	0.137628	0.00955889	304.6
rs149007767	PNKP	50370254	2.43e-13	0.01665	29328	0.121928	eqtl-a-ENSG00000039650	T	C	0.149708	0.00182517	53.6227
rs28413128	PNKP	50300026	1e-200	0.0113992	23741	0.42704	eqtl-a-ENSG00000039650	G	A	0.454777	0.0558145	1403.3
rs16981493	PNKP	50362286	1.85e-121	0.033392	29614	-0.782562	eqtl-a-ENSG00000039650	C	T	0.0315762	0.0182085	549.191
rs11554772	PNKP	50434021	6.09e-11	0.0263775	29086	0.172546	eqtl-a-ENSG00000039650	T	C	0.0536349	0.00146899	42.7871
rs113640400	SPDL1	168904051	1e-200	0.0242304	24110	-0.796944	eqtl-a-ENSG00000040275	C	T	0.0595909	0.0429414	1081.68
rs140642519	SPDL1	169081212	3.47e-19	0.0375408	20308	0.336091	eqtl-a-ENSG00000040275	A	G	0.0256513	0.00393123	80.1427
rs255738	SPDL1	168900699	7.65e-93	0.0122906	24908	-0.251199	eqtl-a-ENSG00000040275	C	G	0.649127	0.0164941	417.691
rs149007767	PHF23	50370254	3.11e-09	0.0166609	30077	0.0987292	eqtl-a-ENSG00000040633	T	C	0.149708	0.00116615	35.1128
rs72837700	PHF23	7112596	6.71e-39	0.0338683	30546	0.441846	eqtl-a-ENSG00000040633	C	A	0.0315064	0.00554099	170.187
rs1215	PHF23	7163350	2.88e-110	0.0167444	31684	-0.373587	eqtl-a-ENSG00000040633	G	A	0.142283	0.015468	497.756
rs1354034	RAB27B	56849749	1e-200	0.011828	31256	0.378849	eqtl-a-ENSG00000041353	C	T	0.618137	0.0317797	1025.85
rs342293	RAB27B	106372219	1.76e-13	0.0119388	30872	0.0879376	eqtl-a-ENSG00000041353	G	C	0.450728	0.00175429	54.25
rs2236496	RAB27B	4844265	1.66e-08	0.0146662	31256	0.0827817	eqtl-a-ENSG00000041353	C	T	0.207279	0.00101826	31.8571
rs10820606	RAB27B	99192919	5.83e-23	0.0139499	25848	0.137634	eqtl-a-ENSG00000041353	C	A	0.236914	0.00375189	97.3365
rs11602954	RAB27B	202856	8.75e-45	0.0144671	25797	0.203135	eqtl-a-ENSG00000041353	A	G	0.211758	0.00758457	197.139
rs35979828	RAB27B	54685880	5.95e-11	0.0256103	29523	0.167624	eqtl-a-ENSG00000041353	T	C	0.0571059	0.00144895	42.8365
rs8073060	RAB27B	33875262	2.62e-16	0.012888	30872	-0.105545	eqtl-a-ENSG00000041353	A	T	0.305723	0.00216769	67.0619
rs7244800	RAB27B	52488869	6.56e-55	0.0133009	31256	0.207583	eqtl-a-ENSG00000041353	A	G	0.26942	0.00773245	243.553
rs11872375	RAB27B	52559705	4.36e-11	0.0127024	30589	-0.0837254	eqtl-a-ENSG00000041353	A	T	0.323557	0.00141828	43.4425
rs6136489	RAB27B	1923734	2.98e-13	0.0125022	30872	-0.0912073	eqtl-a-ENSG00000041353	G	T	0.344366	0.00172097	53.218
rs156356	RAB27B	1819280	4.54e-09	0.0118931	30102	0.069733	eqtl-a-ENSG00000041353	C	T	0.48686	0.00114076	34.3762
rs58251014	MYO16	109074098	6.23e-20	0.0205619	26494	-0.187936	eqtl-a-ENSG00000041515	T	G	0.0917	0.00314325	83.5335
rs9301290	MYO16	109004653	8.89e-28	0.0132823	26605	0.145091	eqtl-a-ENSG00000041515	G	C	0.274403	0.00446506	119.317
rs9520836	MYO16	108957063	1e-200	0.0129139	25942	0.568627	eqtl-a-ENSG00000041515	G	A	0.248516	0.06954	1938.68
rs6437393	LSG1	194354509	1e-200	0.0123822	25984	-0.385149	eqtl-a-ENSG00000041802	T	G	0.316214	0.0358987	967.45
rs73890213	LSG1	194418689	1e-200	0.0185044	26264	0.776544	eqtl-a-ENSG00000041802	T	C	0.102479	0.0628398	1760.96
rs4677623	LSG1	194430723	6.01e-15	0.0172687	20673	-0.134763	eqtl-a-ENSG00000041802	T	G	0.862937	0.00293725	60.8948
rs1532331	SPATA7	43116830	1.11e-36	0.0127286	31146	0.161028	eqtl-a-ENSG00000042317	T	G	0.683885	0.00511227	160.035
rs35823815	SPATA7	88827433	5.58e-160	0.014628	29735	0.394237	eqtl-a-ENSG00000042317	A	G	0.19577	0.0238449	726.299
rs73314274	SPATA7	88796823	1.56e-14	0.0240799	31031	0.184998	eqtl-a-ENSG00000042317	A	G	0.0650713	0.00189847	59.0197
rs145297992	RETSAT	85619423	7.23e-12	0.0403246	10658	0.276345	eqtl-a-ENSG00000042445	G	A	0.0222054	0.0043871	46.955
rs6718291	RETSAT	85521105	1e-200	0.0114249	13925	0.399322	eqtl-a-ENSG00000042445	A	C	0.484706	0.0806539	1221.46
rs72843861	RETSAT	85808087	1.09e-33	0.0214465	14257	-0.259438	eqtl-a-ENSG00000042445	T	C	0.0831367	0.0101599	146.317
rs61326180	CAPG	85534567	2.87e-26	0.0289857	14262	0.307356	eqtl-a-ENSG00000042493	A	G	0.0437422	0.00782213	112.423
rs139922251	CAPG	85519840	1e-200	0.0279953	14253	-0.8631	eqtl-a-ENSG00000042493	A	C	0.0443098	0.0625185	950.366
rs139348324	CAPG	85682100	1.27e-35	0.0508126	9924	-0.632993	eqtl-a-ENSG00000042493	T	C	0.0137599	0.0153968	155.156
rs11674612	CAPG	85658232	1e-200	0.0121093	14166	0.378407	eqtl-a-ENSG00000042493	G	A	0.344899	0.0644885	976.38
rs6592965	AP2S1	50427982	3.57e-21	0.011927	31684	-0.112642	eqtl-a-ENSG00000042753	A	G	0.449532	0.00280723	89.1889
rs57753335	AP2S1	47298001	3.54e-10	0.0143768	31270	0.090187	eqtl-a-ENSG00000042753	C	T	0.218763	0.00125687	39.3492
rs311379	AP2S1	47441846	2.44e-67	0.0118867	31562	0.206088	eqtl-a-ENSG00000042753	C	G	0.567241	0.00943413	300.577
rs150349565	TG	133685503	1.26e-12	0.054864	9204	0.389469	eqtl-a-ENSG00000042832	T	C	0.0118673	0.00544531	50.3821
rs2069568	TG	134108453	3.8e-17	0.0118935	31466	-0.100129	eqtl-a-ENSG00000042832	T	C	0.47119	0.00224741	70.8717
rs2467959	TG	133785737	1e-200	0.0116082	31355	0.357912	eqtl-a-ENSG00000042832	C	T	0.560901	0.0294269	950.594
rs149110519	ADAM28	144385777	1.28e-08	0.0266272	25735	0.15148	eqtl-a-ENSG00000042980	T	C	0.0526158	0.001256	32.3613
rs397667	ADAM28	24141928	1.41e-10	0.0165867	31228	-0.1064	eqtl-a-ENSG00000042980	T	C	0.848736	0.00131597	41.1467
rs892587	ADAM28	24214935	1.33e-126	0.0120271	31559	-0.287866	eqtl-a-ENSG00000042980	A	C	0.378908	0.0178288	572.837
rs3184504	ADAM28	111884608	4.46e-08	0.0119332	28418	0.0652948	eqtl-a-ENSG00000042980	C	T	0.542056	0.00105243	29.9373
rs12652307	LCP2	169735262	8.42e-89	0.0161428	30688	0.322516	eqtl-a-ENSG00000043462	C	G	0.156774	0.01284	399.132
rs146319868	LCP2	169540994	7.5e-14	0.0426333	27962	-0.318842	eqtl-a-ENSG00000043462	T	G	0.0198043	0.00199626	55.9271
rs315773	LCP2	169761334	8.05e-28	0.0121137	31470	0.132433	eqtl-a-ENSG00000043462	A	G	0.603085	0.00378352	119.512
rs80342257	TRIT1	40354973	7.86e-23	0.0352409	31120	0.346644	eqtl-a-ENSG00000043514	C	T	0.0291803	0.00309946	96.7488
rs150780735	TRIT1	40221806	6e-21	0.0499515	17371	0.46905	eqtl-a-ENSG00000043514	T	C	0.0143136	0.0050503	88.164
rs230288	TRIT1	40260447	1e-200	0.0170604	27310	0.583833	eqtl-a-ENSG00000043514	G	A	0.870969	0.0411189	1171.03
rs78386494	CTNNA1	137358317	4.47e-27	0.020733	29796	-0.223415	eqtl-a-ENSG00000044115	T	C	0.0897985	0.00388198	116.11
rs6596446	CTNNA1	137980855	1e-200	0.012065	27359	-0.367514	eqtl-a-ENSG00000044115	C	T	0.352827	0.0328026	927.815
rs17286171	CTNNA1	138055308	1e-200	0.0154793	31529	0.484873	eqtl-a-ENSG00000044115	T	C	0.165679	0.030181	981.128
rs116346542	CTNNA1	138472048	6.16e-10	0.0473239	7882	-0.29276	eqtl-a-ENSG00000044115	T	G	0.0160314	0.00483195	38.2606
rs72790996	CTNNA1	139091316	2.48e-09	0.032527	29707	0.193962	eqtl-a-ENSG00000044115	A	G	0.0345939	0.00119555	35.5563
rs34897167	CTNNA1	139066854	2.44e-85	0.020789	27095	-0.406978	eqtl-a-ENSG00000044115	A	C	0.0874433	0.0139472	383.215
rs149007767	CTNNA1	50370254	4.39e-19	0.0166347	30037	-0.148493	eqtl-a-ENSG00000044115	T	C	0.149708	0.00264591	79.6807
rs2249742	HSPA5	31240721	5.19e-10	0.0119074	30602	0.0739854	eqtl-a-ENSG00000044574	T	C	0.470933	0.00125997	38.6038
rs2416962	HSPA5	128118864	1.37e-56	0.0386177	25632	0.612155	eqtl-a-ENSG00000044574	G	A	0.0239091	0.00970802	251.256
rs11790965	HSPA5	127832040	1.04e-10	0.0183885	31562	-0.118817	eqtl-a-ENSG00000044574	C	T	0.118492	0.00132107	41.7481
rs56378716	HSPA5	56356502	6.12e-23	0.0461111	22060	-0.454711	eqtl-a-ENSG00000044574	G	A	0.0168293	0.00438878	97.2345
rs56397034	HSPA5	13000550	4.12e-13	0.0123682	31569	0.0896908	eqtl-a-ENSG00000044574	C	G	0.361095	0.00166303	52.5842
rs149110519	WDR37	144385777	3.79e-08	0.0266292	25521	0.146469	eqtl-a-ENSG00000047056	T	C	0.0526158	0.00118403	30.2511
rs7100196	WDR37	1096932	2.56e-69	0.0366664	31141	0.645248	eqtl-a-ENSG00000047056	A	G	0.026484	0.00984661	309.663
rs57148007	WDR37	1196692	4.29e-10	0.0233453	29907	-0.145749	eqtl-a-ENSG00000047056	T	C	0.0696718	0.00130159	38.9747
rs10794720	WDR37	1156165	2.96e-20	0.0224186	31086	-0.206711	eqtl-a-ENSG00000047056	C	T	0.924194	0.00272747	85.0124
rs62366969	YTHDC2	112323305	1.24e-12	0.0132207	27156	0.0938841	eqtl-a-ENSG00000047188	G	A	0.280784	0.00185355	50.4247
rs6876848	YTHDC2	112681830	2.53e-23	0.0136094	31684	0.13541	eqtl-a-ENSG00000047188	A	G	0.254895	0.00311479	98.9911
rs114855595	YTHDC2	113237169	2.91e-08	0.0469918	19579	0.260668	eqtl-a-ENSG00000047188	T	G	0.0162714	0.00156913	30.7671
rs10063334	YTHDC2	112760874	1e-200	0.014702	31569	0.448675	eqtl-a-ENSG00000047188	C	T	0.189741	0.0286565	931.287
rs7657166	ARAP2	36069805	2.45e-10	0.0131235	26410	-0.0830677	eqtl-a-ENSG00000047365	A	G	0.288098	0.00151474	40.062
rs34967438	ARAP2	36376074	2.54e-09	0.0206716	26295	-0.123172	eqtl-a-ENSG00000047365	T	C	0.090964	0.00134839	35.5012
rs28530750	ARAP2	36312542	6.14e-156	0.0300415	26004	-0.799213	eqtl-a-ENSG00000047365	A	G	0.0388887	0.0264959	707.699
rs149110519	ARAP2	144385777	6.45e-13	0.0266091	20501	0.191335	eqtl-a-ENSG00000047365	T	C	0.0526158	0.0025157	51.6995
rs10752988	TPR	186954285	1.23e-14	0.0120199	31565	0.0927122	eqtl-a-ENSG00000047410	C	T	0.576482	0.00188126	59.4901
rs3736597	TPR	186301050	1.45e-136	0.0157826	31569	-0.392565	eqtl-a-ENSG00000047410	C	G	0.162716	0.019221	618.641
rs652888	TPR	31851234	1.33e-08	0.0146941	30872	0.083495	eqtl-a-ENSG00000047410	G	A	0.206206	0.00104476	32.2854
rs55908509	TPR	16442019	1.9e-14	0.012647	22704	-0.0968368	eqtl-a-ENSG00000047410	A	G	0.3284	0.00257563	58.6229
rs7756497	DTNBP1	15441925	1e-200	0.0208299	31353	0.653483	eqtl-a-ENSG00000047579	T	C	0.0832516	0.0304363	984.162
rs112876093	DTNBP1	15799979	1.92e-26	0.0371863	27261	0.395696	eqtl-a-ENSG00000047579	T	C	0.0260937	0.00413633	113.221
rs62396144	DTNBP1	15536762	2.36e-61	0.0179846	31354	-0.297224	eqtl-a-ENSG00000047579	A	G	0.122429	0.00863588	273.111
rs592423	XK	139840693	9.51e-11	0.0119103	9188	0.0771147	eqtl-a-ENSG00000047597	C	A	0.532047	0.00454183	41.9116
rs9399137	XK	135419018	2.08e-08	0.0134807	9188	0.0755663	eqtl-a-ENSG00000047597	C	T	0.264393	0.00340822	31.415
rs6592965	XK	50427982	2.11e-18	0.0119323	9188	0.104424	eqtl-a-ENSG00000047597	A	G	0.449532	0.00826659	76.5698
rs9944715	XK	43831259	1.1e-08	0.0135678	9188	0.0775226	eqtl-a-ENSG00000047597	G	A	0.740866	0.0035406	32.6395
rs1354034	ANO2	56849749	5.87e-13	0.0122279	23703	0.0880824	eqtl-a-ENSG00000047617	C	T	0.618137	0.00218435	51.8845
rs10849364	ANO2	6072011	5.74e-14	0.0134646	23374	0.101172	eqtl-a-ENSG00000047617	A	G	0.26465	0.00240964	56.4542
rs35365059	ANO2	6167118	3.92e-08	0.0221377	23701	0.121635	eqtl-a-ENSG00000047617	T	C	0.0782501	0.00127213	30.1867
rs12466022	WWC3	43359061	7.6e-09	0.0135507	9188	-0.0782798	eqtl-a-ENSG00000047644	A	C	0.260124	0.00361893	33.3643
rs149110519	WWC3	144385777	2.58e-12	0.0266116	5511	-0.186247	eqtl-a-ENSG00000047644	T	C	0.0526158	0.00880974	48.9642
rs149007767	WWC3	50370254	4.76e-21	0.0166295	8025	0.156558	eqtl-a-ENSG00000047644	T	C	0.149708	0.0109239	88.6102
rs56388170	WWC3	28724374	2.89e-09	0.013111	9188	0.0778529	eqtl-a-ENSG00000047644	T	G	0.289189	0.00382291	35.252
rs77526211	WWC3	40974023	3.24e-08	0.0292395	9188	-0.161627	eqtl-a-ENSG00000047644	A	G	0.0432109	0.00331455	30.5487
rs141048893	NOP16	175815591	4.61e-32	0.0448517	9548	0.528627	eqtl-a-ENSG00000048162	G	A	0.0177524	0.0143402	138.883
rs181254695	NOP16	175632897	3.57e-11	0.0320421	21378	0.212148	eqtl-a-ENSG00000048162	A	G	0.0356675	0.00204635	43.8324
rs1065206	NOP16	175811233	1.3e-129	0.0239257	24702	0.579534	eqtl-a-ENSG00000048162	T	C	0.0634362	0.0232007	586.669
rs56388170	RRM2B	28724374	2.55e-13	0.0131025	31101	0.0958593	eqtl-a-ENSG00000048392	T	G	0.289189	0.00171806	53.522
rs1037700	RRM2B	103250775	9.89e-38	0.0219585	31314	-0.281927	eqtl-a-ENSG00000048392	C	G	0.0788321	0.0052366	164.832
rs2853231	RRM2B	103251997	3.67e-85	0.0135444	31430	-0.264871	eqtl-a-ENSG00000048392	A	G	0.251005	0.0120213	382.403
rs10484561	TNFRSF17	32665420	2.35e-08	0.0186529	30211	-0.10416	eqtl-a-ENSG00000048462	G	T	0.114756	0.00103109	31.1803
rs11065987	TNFRSF17	112072424	3.95e-08	0.0122446	31185	-0.0672607	eqtl-a-ENSG00000048462	G	A	0.380678	0.000966647	30.1721
rs12597429	TNFRSF17	12062396	1.54e-21	0.0123746	31684	-0.117954	eqtl-a-ENSG00000048462	C	T	0.358037	0.00285943	90.8522
rs1894967	SNX29	12615194	1e-200	0.0115238	25018	0.363975	eqtl-a-ENSG00000048471	G	A	0.470668	0.0383458	997.509
rs72775264	SNX29	12666356	4.95e-148	0.0267435	23755	0.692967	eqtl-a-ENSG00000048471	A	G	0.0497549	0.0274871	671.355
rs7192378	SNX29	12399075	1.43e-10	0.0280026	22701	0.179584	eqtl-a-ENSG00000048471	C	T	0.0472783	0.00180845	41.1245
rs3902078	SNX29	12594266	4.52e-09	0.030127	9332	0.176662	eqtl-a-ENSG00000048471	G	A	0.04058	0.00367115	34.3781
rs79525599	SNX29	12666739	1.85e-81	0.0388948	25852	0.743525	eqtl-a-ENSG00000048471	C	T	0.0233709	0.0139386	365.405
rs398057	SNX29	12087784	5.87e-30	0.0126392	25514	0.143714	eqtl-a-ENSG00000048471	A	C	0.326015	0.0050418	129.278
rs78453743	COL9A2	40778854	8.79e-59	0.0246616	30735	-0.398672	eqtl-a-ENSG00000049089	T	C	0.0608924	0.00843099	261.313
rs12478601	COL9A2	43721508	3.13e-10	0.0120214	31300	0.0756423	eqtl-a-ENSG00000049089	T	C	0.574604	0.00126336	39.5906
rs3774937	COL9A2	103434253	2.34e-161	0.0124341	31569	0.336566	eqtl-a-ENSG00000049089	C	T	0.320593	0.0226823	732.629
rs149110519	COL9A2	144385777	4.04e-11	0.0266167	25735	0.175742	eqtl-a-ENSG00000049089	T	C	0.0526158	0.00169115	43.5922
rs6577563	H6PD	9291666	1e-200	0.0115447	31522	-0.46313	eqtl-a-ENSG00000049239	C	T	0.393136	0.0485738	1609.21
rs72643827	H6PD	9397865	4.09e-12	0.0348069	30516	0.241365	eqtl-a-ENSG00000049239	C	G	0.030042	0.00157328	48.0828
rs2275457	H6PD	9427869	2.28e-10	0.0153441	27359	-0.0973031	eqtl-a-ENSG00000049239	A	G	0.816184	0.00146768	40.2104
rs2986630	H6PD	9121498	2.07e-09	0.012505	31008	0.0749347	eqtl-a-ENSG00000049239	T	C	0.344935	0.0011567	35.9063
rs74512616	H6PD	9280050	6.13e-22	0.0341893	26010	-0.329154	eqtl-a-ENSG00000049239	T	C	0.0310724	0.00355085	92.6797
rs56884865	VAMP3	7719903	3.52e-08	0.0133161	31684	0.0734185	eqtl-a-ENSG00000049245	T	C	0.274926	0.000958518	30.3969
rs227165	VAMP3	7950052	2.07e-28	0.0145529	31139	0.160887	eqtl-a-ENSG00000049245	A	G	0.209868	0.00390964	122.212
rs11590868	VAMP3	7833951	1e-200	0.0146428	31569	0.4671	eqtl-a-ENSG00000049245	G	T	0.190326	0.0312272	1017.52
rs56867169	PER3	7953531	1e-200	0.0355218	30924	1.12062	eqtl-a-ENSG00000049246	A	G	0.0269509	0.0311799	995.173
rs17523802	PER3	8021740	1.14e-46	0.0155129	28536	-0.222539	eqtl-a-ENSG00000049246	A	G	0.176091	0.00715999	205.777
rs35925924	PER3	7805588	1.36e-72	0.0147248	31101	0.265344	eqtl-a-ENSG00000049246	G	A	0.199505	0.0103332	324.707
rs1799884	PER3	44229068	3.02e-08	0.0161793	30931	-0.0896379	eqtl-a-ENSG00000049246	T	C	0.160927	0.000991378	30.6928
rs4822024	PER3	41757647	1.8e-19	0.0142316	31315	0.128435	eqtl-a-ENSG00000049246	A	G	0.224124	0.00259405	81.4388
rs35731977	UTS2	8014568	2.62e-39	0.0155525	23675	-0.204006	eqtl-a-ENSG00000049247	A	G	0.17548	0.00721524	172.048
rs9435005	UTS2	8188173	4.54e-16	0.0266709	26240	0.216653	eqtl-a-ENSG00000049247	C	T	0.0523021	0.00250842	65.9813
rs60102794	UTS2	7846146	1e-200	0.0377138	25081	1.25051	eqtl-a-ENSG00000049247	T	C	0.0236655	0.0419949	1099.36
rs4908488	TNFRSF9	8024592	1.19e-15	0.016412	31683	0.131395	eqtl-a-ENSG00000049249	C	T	0.154916	0.00201897	64.0925
rs17229038	TNFRSF9	8003009	1.65e-36	0.0314275	29097	-0.396594	eqtl-a-ENSG00000049249	T	C	0.0368204	0.0054432	159.237
rs34947804	TNFRSF9	7924023	3.8e-09	0.0144448	31568	0.0851175	eqtl-a-ENSG00000049249	T	C	0.216019	0.00109873	34.7206
rs9657975	TNFRSF9	7996338	1.78e-52	0.0379404	28236	-0.578394	eqtl-a-ENSG00000049249	T	C	0.0248262	0.00816358	232.388
rs149007767	TNFRSF9	50370254	4.48e-64	0.0165154	30077	-0.279113	eqtl-a-ENSG00000049249	T	C	0.149708	0.00940682	285.597
rs7210990	TNFRSF9	16170764	2.09e-09	0.0118961	31569	-0.0712673	eqtl-a-ENSG00000049249	A	C	0.481977	0.00113558	35.8876
rs1354034	LTBP1	56849749	1.91e-136	0.0119906	31684	0.298113	eqtl-a-ENSG00000049323	C	T	0.618137	0.0191359	618.091
rs505404	LTBP1	243268	1.77e-15	0.0142884	31569	0.11369	eqtl-a-ENSG00000049323	G	T	0.222031	0.00200146	63.3067
rs10876550	LTBP1	54712308	6.64e-26	0.0120542	31684	0.126866	eqtl-a-ENSG00000049323	A	G	0.590064	0.00348384	110.761
rs9264638	DKK3	31238318	5.79e-09	0.0127141	30872	0.074029	eqtl-a-ENSG00000050165	A	G	0.677162	0.00109696	33.9004
rs11022069	DKK3	11892816	6.43e-31	0.0362596	23248	0.419226	eqtl-a-ENSG00000050165	T	C	0.0274432	0.00571709	133.664
rs12577616	DKK3	12016838	1.15e-11	0.030684	26163	-0.208225	eqtl-a-ENSG00000050165	T	C	0.0390246	0.00175708	46.0478
rs12790969	DKK3	12145217	3.41e-08	0.0123485	24732	-0.0681526	eqtl-a-ENSG00000050165	G	A	0.365114	0.00123011	30.458
rs988667	DKK3	12010581	1e-200	0.0179361	26494	-0.7189	eqtl-a-ENSG00000050165	C	T	0.111233	0.0571698	1606.38
rs79552561	DKK3	11856341	2.35e-86	0.0178006	26493	-0.350591	eqtl-a-ENSG00000050165	G	A	0.12424	0.0144307	387.882
rs71478987	DKK3	12038430	5.1e-14	0.0450154	17602	-0.33893	eqtl-a-ENSG00000050165	T	C	0.0177253	0.00321025	56.6824
rs146154536	NFE2L3	25979561	1.37e-08	0.0294108	10333	0.166959	eqtl-a-ENSG00000050344	C	T	0.0426805	0.00310905	32.2197
rs6960950	NFE2L3	25908952	8.83e-12	0.0158618	14263	-0.108246	eqtl-a-ENSG00000050344	G	T	0.168836	0.00325456	46.5648
rs35257100	NFE2L3	26135404	1e-200	0.0139676	14257	-0.53013	eqtl-a-ENSG00000050344	T	C	0.208035	0.0917677	1440.32
rs844347	LIMA1	50461676	1e-200	0.0116634	31682	-0.353057	eqtl-a-ENSG00000050405	C	A	0.425997	0.0281089	916.246
rs76637716	LIMA1	51355243	5.34e-12	0.0250853	26336	0.172998	eqtl-a-ENSG00000050405	A	G	0.0596632	0.00180265	47.5566
rs17291650	LIMA1	51213433	5.2e-24	0.0200508	29781	-0.202631	eqtl-a-ENSG00000050405	G	A	0.0968591	0.00341761	102.122
rs13165424	LETMD1	154353012	1.81e-09	0.0133728	31470	0.0804267	eqtl-a-ENSG00000050426	G	A	0.271036	0.00114805	36.1683
rs7972608	LETMD1	51442616	9.55e-127	0.0230962	31355	0.55312	eqtl-a-ENSG00000050426	C	A	0.931494	0.017963	573.495
rs34498074	LETMD1	51546090	9.62e-36	0.0150418	31351	0.18772	eqtl-a-ENSG00000050426	T	C	0.191544	0.00494331	155.738
rs3812092	COL23A1	177674431	7.88e-17	0.0147756	14248	-0.123124	eqtl-a-ENSG00000050767	A	G	0.202443	0.00484987	69.4279
rs686282	COL23A1	177907371	2.32e-79	0.0125499	14256	-0.236724	eqtl-a-ENSG00000050767	G	A	0.674987	0.0243501	355.749
rs540371	COL23A1	178010868	4.1e-12	0.0118833	14254	0.0823988	eqtl-a-ENSG00000050767	G	A	0.499037	0.00336177	48.0736
rs9329048	COL23A1	178116343	3.13e-08	0.0124006	11496	0.0686287	eqtl-a-ENSG00000050767	C	T	0.358082	0.0026572	30.6232
rs6426558	FHIP1B	227175367	2.48e-08	0.0119202	31569	0.066454	eqtl-a-ENSG00000051009	T	G	0.464662	0.000983529	31.0776
rs12365470	FHIP1B	6307696	5.08e-12	0.0156829	31051	-0.108261	eqtl-a-ENSG00000051009	T	A	0.173718	0.00153232	47.65
rs2615951	FHIP1B	6224304	7e-123	0.022961	31568	0.541304	eqtl-a-ENSG00000051009	G	A	0.0694712	0.0173011	555.742
rs61876722	FHIP1B	6239553	4.91e-14	0.0485263	19568	-0.365602	eqtl-a-ENSG00000051009	C	T	0.0152142	0.0028924	56.7569
rs117202587	FHIP1B	6224357	1e-200	0.0256944	31240	1.37468	eqtl-a-ENSG00000051009	T	A	0.0467992	0.0839347	2862.19
rs149007767	HERPUD1	50370254	2.24e-08	0.0166632	30077	-0.0931821	eqtl-a-ENSG00000051108	T	C	0.149708	0.00103863	31.2694
rs28728226	HERPUD1	56927328	1.78e-33	0.0150963	31565	0.18202	eqtl-a-ENSG00000051108	C	A	0.189921	0.00458454	145.368
rs8044753	HERPUD1	56883438	1.36e-165	0.0116097	31566	-0.318404	eqtl-a-ENSG00000051108	A	G	0.522026	0.0232739	752.121
rs12720918	HERPUD1	56994212	4.05e-09	0.013238	31564	0.0778697	eqtl-a-ENSG00000051108	C	T	0.280097	0.00109503	34.5991
rs28498283	PIK3CB	43360065	1.68e-08	0.0136518	26953	0.0770235	eqtl-a-ENSG00000051382	T	A	0.254318	0.00117963	31.8298
rs9809657	PIK3CB	138605971	3.28e-09	0.0118916	31567	-0.07036	eqtl-a-ENSG00000051382	G	T	0.489148	0.00110779	35.0061
rs12264390	PIK3CB	959111	1.25e-10	0.014557	31569	0.0936541	eqtl-a-ENSG00000051382	C	T	0.21134	0.00130942	41.3888
rs55633573	CYBA	88842866	1.33e-08	0.0180044	13099	-0.102292	eqtl-a-ENSG00000051523	T	C	0.124538	0.00245821	32.2745
rs1049254	CYBA	88709828	1.22e-148	0.0119909	10094	-0.311347	eqtl-a-ENSG00000051523	G	A	0.621911	0.0626099	674.062
rs12597572	CYBA	88656044	2.67e-31	0.0151207	14261	-0.17596	eqtl-a-ENSG00000051523	G	A	0.189292	0.00940653	135.401
rs56004125	HEBP2	138731460	6.32e-47	0.0252669	31240	-0.363493	eqtl-a-ENSG00000051620	T	G	0.0580547	0.00658127	206.948
rs7750577	HEBP2	138644032	1e-200	0.0276264	27617	-1.03275	eqtl-a-ENSG00000051620	A	G	0.0441842	0.0481645	1397.37
rs76623389	HEBP2	138645402	1e-200	0.0388511	28323	-1.37365	eqtl-a-ENSG00000051620	G	A	0.0220449	0.0422716	1250.01
rs11044383	PLEKHA5	19165263	2.73e-28	0.0374201	25992	0.412755	eqtl-a-ENSG00000052126	G	A	0.0257442	0.00465915	121.658
rs117616506	PLEKHA5	19380247	2e-15	0.0467023	20651	0.370877	eqtl-a-ENSG00000052126	T	C	0.016439	0.00304451	63.0581
rs12813757	PLEKHA5	19590807	8.14e-11	0.0380107	28133	-0.24699	eqtl-a-ENSG00000052126	G	A	0.025073	0.00149858	42.2198
rs1514831	PLEKHA5	19303772	1e-200	0.0149654	31086	0.520606	eqtl-a-ENSG00000052126	C	T	0.822993	0.0374706	1210.08
rs3731827	RRP12	85806068	3.24e-13	0.012042	31569	0.0877149	eqtl-a-ENSG00000052749	C	T	0.418566	0.00167787	53.0545
rs2594836	RRP12	173205318	7.29e-10	0.0137202	31569	0.0845093	eqtl-a-ENSG00000052749	A	G	0.749651	0.00120034	37.9368
rs56330463	RRP12	148200011	2.16e-16	0.0120385	31569	0.098869	eqtl-a-ENSG00000052749	C	T	0.582097	0.002132	67.4447
rs117072213	RRP12	98942021	1.58e-16	0.041741	24363	0.344367	eqtl-a-ENSG00000052749	T	C	0.0206605	0.00278596	68.0584
rs2817684	RRP12	98838735	1.73e-08	0.012313	31355	0.069407	eqtl-a-ENSG00000052749	A	C	0.370091	0.00101235	31.7725
rs10882992	RRP12	99493423	5.31e-36	0.0118893	31231	0.148937	eqtl-a-ENSG00000052749	G	A	0.546433	0.00499954	156.915
rs928603	RRP12	99183402	1e-200	0.0123103	31684	-0.428733	eqtl-a-ENSG00000052749	C	T	0.313597	0.0368707	1212.86
rs701802	RRP12	98948238	1e-200	0.011999	29569	0.409581	eqtl-a-ENSG00000052749	A	G	0.349249	0.0379112	1165.09
rs3184504	RRP12	111884608	9.08e-14	0.0119224	28418	0.0888671	eqtl-a-ENSG00000052749	C	T	0.542056	0.00195125	55.5551
rs7210990	RRP12	16170764	3.06e-08	0.0118983	31569	0.0658905	eqtl-a-ENSG00000052749	A	C	0.481977	0.000970495	30.6654
rs149007767	FOXN3	50370254	1.88e-08	0.016663	30037	0.0936925	eqtl-a-ENSG00000053254	T	C	0.149708	0.00105145	31.6136
rs2241123	FOXN3	89824529	5.42e-16	0.0154421	30122	-0.125103	eqtl-a-ENSG00000053254	A	G	0.180412	0.00217417	65.6287
rs11845173	FOXN3	89914111	3.2e-12	0.0259411	29790	0.180781	eqtl-a-ENSG00000053254	C	T	0.0555443	0.00162761	48.5623
rs2227295	AKR7A2	19638309	1.79e-169	0.0131441	31261	0.364734	eqtl-a-ENSG00000053371	G	A	0.735737	0.0240392	769.951
rs114931199	AKR7A2	19881561	5.89e-13	0.032317	25906	0.232786	eqtl-a-ENSG00000053371	T	C	0.0350199	0.00199886	51.8822
rs7547804	AKR7A2	19344952	1.22e-23	0.0118614	31568	-0.118874	eqtl-a-ENSG00000053371	C	A	0.50134	0.00317158	100.433
rs10158092	AKR7A2	19537755	6.61e-12	0.0165343	31684	-0.11352	eqtl-a-ENSG00000053371	A	C	0.152354	0.00148555	47.1352
rs2080213	ANAPC4	25026195	6.96e-11	0.0169835	31355	0.110763	eqtl-a-ENSG00000053900	A	G	0.142846	0.00135469	42.5312
rs6852497	ANAPC4	25111387	1e-200	0.0114237	28917	-0.423245	eqtl-a-ENSG00000053900	A	G	0.44883	0.0453185	1372.59
rs7658843	ANAPC4	25559877	6.74e-12	0.0121201	29155	0.0831815	eqtl-a-ENSG00000053900	T	A	0.401723	0.00161297	47.099
rs1996183	ANAPC4	25457661	2.61e-35	0.0151528	30746	-0.187894	eqtl-a-ENSG00000053900	A	C	0.187936	0.00497605	153.749
rs987350	ANAPC4	25048652	7.81e-21	0.0188043	31231	-0.176047	eqtl-a-ENSG00000053900	T	G	0.112135	0.00279859	87.6426
rs945382	PHPT1	139621919	2.94e-09	0.0302856	20635	0.179742	eqtl-a-ENSG00000054148	G	C	0.959865	0.00170405	35.2196
rs28705707	PHPT1	139940653	1.09e-09	0.0119671	21039	-0.072943	eqtl-a-ENSG00000054148	A	C	0.442558	0.00176278	37.1491
rs2077581	PHPT1	139736198	1e-200	0.0144988	27310	-0.442903	eqtl-a-ENSG00000054148	C	A	0.803216	0.03304	933.085
rs13289619	ENTPD2	139936141	7.82e-39	0.0238306	19532	0.310615	eqtl-a-ENSG00000054179	A	G	0.0659888	0.00862317	169.875
rs11794029	ENTPD2	139969197	1e-200	0.0119139	21095	-0.378221	eqtl-a-ENSG00000054179	C	G	0.369351	0.0455969	1007.73
rs7210990	ENTPD2	16170764	8.08e-10	0.0118953	31569	-0.0730755	eqtl-a-ENSG00000054179	A	C	0.481977	0.00119402	37.7368
rs12692574	LY75	160759705	2.55e-58	0.0287565	25443	0.462974	eqtl-a-ENSG00000054219	C	T	0.956	0.0100849	259.183
rs76797039	LY75	160908063	1.1e-19	0.0390539	21459	-0.354547	eqtl-a-ENSG00000054219	T	C	0.0236498	0.003826	82.4097
rs75131375	LY75	161378675	5.18e-09	0.0437883	21376	0.255781	eqtl-a-ENSG00000054219	T	C	0.0187827	0.00159368	34.1177
rs62175229	LY75	160677559	1e-200	0.0115956	26405	0.373933	eqtl-a-ENSG00000054219	T	C	0.567998	0.0378913	1039.84
rs72768044	OPN3	241807644	6.78e-22	0.0340273	22600	0.327241	eqtl-a-ENSG00000054277	C	G	0.0313793	0.00407566	92.4788
rs6660811	OPN3	241905190	8.94e-13	0.0118862	23727	0.0849366	eqtl-a-ENSG00000054277	G	A	0.513286	0.00214747	51.0584
rs658729	OPN3	241775724	1e-200	0.0118505	23173	0.471522	eqtl-a-ENSG00000054277	T	C	0.652313	0.0639509	1583.04
rs10243593	OPN3	39972125	5.18e-09	0.0118974	23842	0.069496	eqtl-a-ENSG00000054277	A	G	0.481416	0.00142906	34.1176
rs80076701	SDCCAG8	243511901	1.85e-31	0.0197217	14261	0.230123	eqtl-a-ENSG00000054282	C	G	0.100256	0.00945703	136.135
rs11576569	SDCCAG8	243080833	8.38e-13	0.0124755	14263	0.0892623	eqtl-a-ENSG00000054282	T	C	0.34761	0.00357646	51.187
rs12093457	SDCCAG8	243207082	1e-200	0.0119863	10248	0.370117	eqtl-a-ENSG00000054282	T	C	0.362	0.0851202	953.286
rs6717249	PTPRN	220243295	2.11e-13	0.0205703	31684	0.151019	eqtl-a-ENSG00000054356	A	G	0.90817	0.00169826	53.8957
rs2276638	PTPRN	220145286	1e-200	0.0159429	31683	0.484302	eqtl-a-ENSG00000054356	T	C	0.154765	0.0283011	922.721
rs1354034	PTPRN	56849749	2.73e-09	0.012235	31684	0.0727593	eqtl-a-ENSG00000054356	C	T	0.618137	0.00111492	35.3624
rs10876550	PTPRN	54712308	4.18e-08	0.0120886	31684	0.0662804	eqtl-a-ENSG00000054356	A	G	0.590064	0.000947908	30.0601
rs16971217	PTPRN	33944055	1.38e-13	0.0155539	31185	0.115079	eqtl-a-ENSG00000054356	G	C	0.177288	0.00175229	54.7376
rs114227524	KIF1B	10199413	1.32e-91	0.0346489	27924	-0.703321	eqtl-a-ENSG00000054523	C	T	0.0295418	0.0145408	412
rs78051618	KIF1B	10283428	5.28e-33	0.0394998	24875	-0.472698	eqtl-a-ENSG00000054523	C	A	0.023005	0.00572429	143.2
rs144911531	KIF1B	10628463	3.49e-08	0.0355655	25546	0.196151	eqtl-a-ENSG00000054523	G	A	0.0287724	0.00118928	30.4151
rs74676568	KIF1B	10225510	1.24e-11	0.0504348	18215	-0.341731	eqtl-a-ENSG00000054523	A	G	0.0140791	0.00251412	45.905
rs74858192	KIF1B	10384341	3.52e-196	0.0446803	23188	1.33508	eqtl-a-ENSG00000054523	C	T	0.0169768	0.0370775	892.781
rs12406876	KIF1B	9983222	1e-200	0.031317	23975	1.06542	eqtl-a-ENSG00000054523	C	A	0.0345767	0.0460519	1157.3
rs12068865	KIF1B	10141346	9.28e-30	0.0275544	31239	-0.312196	eqtl-a-ENSG00000054523	A	G	0.0485973	0.00409256	128.365
rs6541082	KIF1B	10257752	1e-200	0.0334356	26884	1.19249	eqtl-a-ENSG00000054523	G	T	0.0299647	0.0451773	1271.92
rs79776554	KIF1B	10568140	2.55e-111	0.0466923	25930	1.04682	eqtl-a-ENSG00000054523	T	C	0.0159434	0.0190157	502.597
rs36083022	KIF1B	10689678	1.59e-15	0.0458555	20548	-0.365446	eqtl-a-ENSG00000054523	A	G	0.017062	0.00308144	63.507
rs56388170	KIF1B	28724374	1.9e-17	0.0130939	31355	-0.111291	eqtl-a-ENSG00000054523	T	G	0.289189	0.00229867	72.2361
rs56388170	SYNE2	28724374	3.62e-22	0.013084	31141	-0.126667	eqtl-a-ENSG00000054654	T	G	0.289189	0.0030006	93.7169
rs10774625	SYNE2	111910219	5.94e-10	0.0119106	28204	-0.0737505	eqtl-a-ENSG00000054654	G	A	0.53123	0.00135757	38.3382
rs1760988	SYNE2	64696813	1.86e-146	0.0117108	30836	-0.301804	eqtl-a-ENSG00000054654	G	A	0.557555	0.0210845	664.123
rs11158502	SYNE2	64173850	4.85e-21	0.0324512	30419	-0.30544	eqtl-a-ENSG00000054654	T	C	0.0346271	0.00290391	88.5853
rs147147388	SYNE2	63972057	2.27e-13	0.0419315	10541	-0.307434	eqtl-a-ENSG00000054654	T	C	0.0204903	0.00507378	53.7453
rs1354034	ATP9A	56849749	2.16e-49	0.0121567	26395	0.1796	eqtl-a-ENSG00000054793	C	T	0.618137	0.00820131	218.247
rs7961894	ATP9A	122365583	8.5e-11	0.0193738	25896	0.125765	eqtl-a-ENSG00000054793	T	C	0.105151	0.00162462	42.1363
rs73913735	ATP9A	50458823	4.72e-37	0.0361376	25966	-0.45958	eqtl-a-ENSG00000054793	T	C	0.0275783	0.00619016	161.722
rs6045615	ATP9A	1931582	6.64e-12	0.0123823	26395	-0.0850057	eqtl-a-ENSG00000054793	C	A	0.35954	0.00178237	47.126
rs11696348	ATP9A	50201820	7.13e-68	0.029556	25949	0.514528	eqtl-a-ENSG00000054793	A	C	0.0414134	0.0115442	303.035
rs13040403	ATP9A	50235760	1e-200	0.0167473	26395	0.525292	eqtl-a-ENSG00000054793	G	A	0.136777	0.0359333	983.737
rs13040027	ATP9A	50418142	1e-200	0.0169606	26279	-0.516708	eqtl-a-ENSG00000054793	A	G	0.133318	0.0341134	928.058
rs156356	ATP9A	1819280	1.78e-11	0.0118886	25086	0.0799329	eqtl-a-ENSG00000054793	C	T	0.48686	0.00179877	45.2017
rs149110519	RELT	144385777	1.63e-08	0.0266277	25735	0.150372	eqtl-a-ENSG00000054967	T	C	0.0526158	0.00123767	31.8884
rs12417424	RELT	73751481	1.64e-09	0.0152316	31684	0.0918453	eqtl-a-ENSG00000054967	T	G	0.187418	0.00114626	36.3576
rs11824050	RELT	73011106	1e-200	0.0136368	31684	0.477692	eqtl-a-ENSG00000054967	A	C	0.226596	0.0372846	1227
rs111291798	GALC	88589975	9.75e-14	0.0474316	20510	-0.353086	eqtl-a-ENSG00000054983	A	C	0.0159378	0.00269456	55.4094
rs12886434	GALC	88334447	2.21e-10	0.0359567	28251	0.228178	eqtl-a-ENSG00000054983	T	C	0.028111	0.00142343	40.2677
rs77593588	GALC	88391492	1e-200	0.0156393	30159	-0.512083	eqtl-a-ENSG00000054983	G	A	0.160301	0.0343288	1072.06
rs6592965	KCNH2	50427982	3.43e-41	0.0118887	31684	0.159809	eqtl-a-ENSG00000055118	A	G	0.449532	0.00567053	180.678
rs3735076	KCNH2	150557748	9.77e-14	0.0128116	31684	-0.0953666	eqtl-a-ENSG00000055118	A	G	0.312845	0.00174577	55.4062
rs2072413	KCNH2	150647969	1.78e-75	0.0135515	25857	0.249123	eqtl-a-ENSG00000055118	T	C	0.251769	0.0129014	337.924
rs11002791	KCNH2	80800318	2.96e-08	0.0127956	31569	0.070936	eqtl-a-ENSG00000055118	A	G	0.315303	0.000972587	30.7316
rs225245	KCNH2	33946107	5.17e-25	0.0119441	31355	-0.123379	eqtl-a-ENSG00000055118	G	A	0.440335	0.00339151	106.696
rs1354034	CYFIP2	56849749	4.04e-09	0.0122354	31684	-0.0719769	eqtl-a-ENSG00000055163	C	T	0.618137	0.00109103	34.6037
rs11957485	CYFIP2	156748889	1.65e-49	0.0133259	26492	0.197119	eqtl-a-ENSG00000055163	G	A	0.268553	0.00819175	218.792
rs2421471	CYFIP2	156631551	2.58e-09	0.012022	31566	0.0716031	eqtl-a-ENSG00000055163	G	A	0.425711	0.00112254	35.4718
rs61614148	CYFIP2	156863876	5.86e-13	0.0119618	26563	-0.0861681	eqtl-a-ENSG00000055163	A	G	0.442224	0.00194973	51.888
rs149110519	CYFIP2	144385777	6.27e-61	0.0264053	25735	0.434837	eqtl-a-ENSG00000055163	T	C	0.0526158	0.0104278	271.167
rs35979828	CYFIP2	54685880	9.03e-09	0.0256192	29836	0.147261	eqtl-a-ENSG00000055163	T	C	0.0571059	0.00110617	33.0381
rs75009320	CYFIP2	16430149	2.26e-08	0.0162896	31569	0.0910786	eqtl-a-ENSG00000055163	A	G	0.158241	0.000989284	31.2597
rs4869923	GINM1	149874899	1e-200	0.0114883	22592	-0.507464	eqtl-a-ENSG00000055211	G	T	0.380843	0.0795002	1951.01
rs1886358	GINM1	150493980	1.82e-14	0.0134282	25147	-0.102895	eqtl-a-ENSG00000055211	G	A	0.266838	0.00232945	58.7109
rs575924	GINM1	149614405	1.19e-10	0.0171574	21927	-0.110504	eqtl-a-ENSG00000055211	C	A	0.139419	0.00188822	41.4776
rs2372715	EIF2AK2	37049287	8.72e-16	0.0122607	31684	-0.0986193	eqtl-a-ENSG00000055332	A	G	0.375775	0.00203783	64.6943
rs12621276	EIF2AK2	37299145	1.03e-102	0.013391	31684	-0.288161	eqtl-a-ENSG00000055332	A	G	0.257657	0.0144047	463.038
rs1990760	EIF2AK2	163124051	5.05e-14	0.0121446	28533	0.091456	eqtl-a-ENSG00000055332	T	C	0.603866	0.00198357	56.7058
rs76830965	EIF2AK2	159637678	1.58e-09	0.0188589	30348	-0.113826	eqtl-a-ENSG00000055332	A	C	0.111855	0.00119895	36.4268
rs4917014	EIF2AK2	50305863	9.63e-21	0.0127576	31300	-0.119154	eqtl-a-ENSG00000055332	G	T	0.316454	0.00277924	87.2271
rs7045087	EIF2AK2	32455262	5.98e-09	0.0126722	31684	0.0737217	eqtl-a-ENSG00000055332	C	T	0.326975	0.00106705	33.8423
rs57994353	EIF2AK2	139356987	4.5e-17	0.0130209	27284	-0.109362	eqtl-a-ENSG00000055332	C	T	0.294804	0.00257882	70.5373
rs2663052	EIF2AK2	50069395	7.7e-09	0.0119267	31684	-0.0688753	eqtl-a-ENSG00000055332	A	G	0.46054	0.00105145	33.3472
rs199515	EIF2AK2	44856641	2.91e-09	0.0153248	31239	0.0909789	eqtl-a-ENSG00000055332	C	G	0.815503	0.00112695	35.2423
rs57816430	USP36	76905822	1.34e-11	0.0356375	30966	-0.241052	eqtl-a-ENSG00000055483	A	G	0.0286208	0.0014753	45.7487
rs117781742	USP36	76747208	2.11e-167	0.0309335	25631	-0.853047	eqtl-a-ENSG00000055483	T	G	0.0364561	0.0288154	760.421
rs139678865	USP36	76877067	1.56e-11	0.0382182	25266	0.257671	eqtl-a-ENSG00000055483	A	G	0.0247887	0.00179586	45.4523
rs12949190	USP36	77027877	1.24e-22	0.0248122	27604	-0.242916	eqtl-a-ENSG00000055483	A	G	0.0608538	0.00346022	95.8408
rs12950719	USP36	76639714	1e-200	0.0124575	31470	0.394238	eqtl-a-ENSG00000055483	A	G	0.307997	0.0308427	1001.45
rs12119445	MCOLN3	85467130	9.74e-81	0.0128492	31470	-0.244511	eqtl-a-ENSG00000055732	A	G	0.297982	0.0113757	362.09
rs2911603	MCOLN3	85070877	4.75e-08	0.0124533	31470	-0.0679977	eqtl-a-ENSG00000055732	C	T	0.351441	0.00094648	29.8121
rs653178	MCOLN3	112007756	4.37e-09	0.0119272	28204	-0.0700044	eqtl-a-ENSG00000055732	T	C	0.539991	0.00121992	34.4463
rs1728785	MCOLN3	68591230	9.69e-13	0.0143505	30971	-0.10239	eqtl-a-ENSG00000055732	C	A	0.780371	0.00164102	50.9041
rs77380815	MRPL43	102979243	1.56e-09	0.0362968	26943	-0.21916	eqtl-a-ENSG00000055950	T	C	0.027579	0.0013513	36.4547
rs41300237	MRPL43	102547376	2.48e-18	0.0243947	25692	-0.213036	eqtl-a-ENSG00000055950	G	A	0.0631991	0.00295958	76.2573
rs11595160	MRPL43	102643010	1e-200	0.0128208	31470	0.420663	eqtl-a-ENSG00000055950	A	G	0.723082	0.0330775	1076.49
rs10786623	MRPL43	102920746	8.03e-11	0.0141142	31141	0.0917453	eqtl-a-ENSG00000055950	G	A	0.230346	0.00135498	42.25
rs312485	ITIH4	53541364	5.1e-17	0.0234532	26280	0.196638	eqtl-a-ENSG00000055955	G	A	0.931183	0.00266775	70.2907
rs141250728	ITIH4	52321809	4.26e-65	0.0416107	18397	-0.708971	eqtl-a-ENSG00000055955	C	A	0.0204653	0.0155346	290.268
rs7639080	ITIH4	51879279	3.9e-12	0.0149991	25858	0.104104	eqtl-a-ENSG00000055955	G	A	0.194911	0.00185952	48.1694
rs11716402	ITIH4	52913939	3.25e-175	0.0326166	23557	-0.920464	eqtl-a-ENSG00000055955	T	C	0.0325806	0.0327022	796.342
rs6802320	ITIH4	52241835	1e-200	0.0118073	26609	0.419377	eqtl-a-ENSG00000055955	C	T	0.370551	0.045265	1261.47
rs182550311	TRAF1	123764575	9.97e-15	0.0217623	27182	-0.168431	eqtl-a-ENSG00000056558	C	T	0.0810494	0.00219886	59.8966
rs7028860	TRAF1	123148937	1.03e-17	0.0318752	29911	-0.27319	eqtl-a-ENSG00000056558	T	G	0.0359785	0.00244978	73.4505
rs4310279	TRAF1	123722148	2.86e-120	0.0131976	31644	0.307751	eqtl-a-ENSG00000056558	A	G	0.732741	0.0168934	543.728
rs2612015	IL17RB	53742331	1.44e-08	0.0124561	31684	-0.0706088	eqtl-a-ENSG00000056736	T	G	0.649029	0.00101315	32.1311
rs79589055	IL17RB	53794134	3.74e-21	0.0144722	30077	0.136616	eqtl-a-ENSG00000056736	A	G	0.213763	0.00295403	89.1056
rs709324	IL17RB	53899565	5.35e-114	0.0123378	31684	-0.279971	eqtl-a-ENSG00000056736	C	T	0.340374	0.0159922	514.9
rs150747167	DCBLD2	99394613	6.12e-13	0.0361523	27568	0.26022	eqtl-a-ENSG00000057019	A	C	0.0277754	0.00187581	51.8058
rs114582351	DCBLD2	98783917	1.29e-11	0.0431798	27571	-0.292297	eqtl-a-ENSG00000057019	C	T	0.0193103	0.00165926	45.8201
rs1066357	DCBLD2	98912719	4.54e-14	0.0204363	30262	-0.154179	eqtl-a-ENSG00000057019	G	A	0.0931549	0.00187729	56.9138
rs56094988	DCBLD2	98490449	1e-200	0.0227432	30430	0.737703	eqtl-a-ENSG00000057019	C	G	0.0684133	0.0334192	1052.04
rs13071075	DCBLD2	98585142	5.94e-87	0.0124055	26857	-0.245195	eqtl-a-ENSG00000057019	G	A	0.33869	0.0143372	390.627
rs11581659	SOAT1	179330173	4.79e-163	0.0131397	25373	-0.357548	eqtl-a-ENSG00000057252	T	C	0.265361	0.0283553	740.395
rs149770566	SOAT1	179310932	6.15e-55	0.0269437	28304	0.420616	eqtl-a-ENSG00000057252	G	T	0.0505187	0.00853662	243.684
rs111491640	SOAT1	178659370	1.25e-12	0.0416924	22002	-0.295995	eqtl-a-ENSG00000057252	A	C	0.0207361	0.00228559	50.3983
rs74568172	SOAT1	179007895	6.04e-63	0.0419099	25836	-0.701828	eqtl-a-ENSG00000057252	G	A	0.0201821	0.0107378	280.411
rs28913876	SOAT1	179082830	1e-200	0.0284894	31564	-0.86932	eqtl-a-ENSG00000057252	A	G	0.0427725	0.0286533	931.033
rs871749	GDI2	5701833	1e-200	0.0137212	14263	-0.475818	eqtl-a-ENSG00000057608	A	G	0.223195	0.0777558	1202.37
rs139635806	GDI2	5510684	9.14e-11	0.0332216	11495	-0.215289	eqtl-a-ENSG00000057608	A	G	0.0330959	0.00364007	41.9882
rs7902987	GDI2	5854393	1.14e-33	0.0173351	14260	0.209643	eqtl-a-ENSG00000057608	T	C	0.134857	0.0101521	146.234
rs12780246	GDI2	5898205	2.97e-44	0.012168	9176	-0.169793	eqtl-a-ENSG00000057608	A	G	0.381655	0.0207792	194.673
rs56330463	TMCC3	148200011	2.11e-17	0.0120366	31569	-0.102161	eqtl-a-ENSG00000057704	C	T	0.582097	0.00227673	72.0336
rs4237890	TMCC3	95057450	1e-200	0.0126894	31684	-0.414753	eqtl-a-ENSG00000057704	T	G	0.286726	0.0326178	1068.24
rs249162	TMCC3	95326129	4.95e-19	0.0258558	31569	0.230468	eqtl-a-ENSG00000057704	C	A	0.0558051	0.00251046	79.4471
rs2651980	TMCC3	95053135	8.88e-13	0.014085	31355	-0.100666	eqtl-a-ENSG00000057704	C	T	0.768493	0.00162644	51.0769
rs3811444	PITHD1	248039451	1.68e-18	0.0125516	25690	-0.11016	eqtl-a-ENSG00000057757	T	C	0.337611	0.00298941	77.0222
rs2235541	PITHD1	24077451	1.55e-09	0.0228378	24976	-0.137922	eqtl-a-ENSG00000057757	T	C	0.0730836	0.00145815	36.469
rs17076724	PITHD1	173363667	1.19e-08	0.012088	25690	0.0689199	eqtl-a-ENSG00000057757	T	G	0.409824	0.00126377	32.5047
rs592423	PITHD1	139840693	3.59e-25	0.0118829	25575	0.123164	eqtl-a-ENSG00000057757	C	A	0.532047	0.00418299	107.421
rs6592965	PITHD1	50427982	1.76e-18	0.0119321	25690	0.104669	eqtl-a-ENSG00000057757	A	G	0.449532	0.00298634	76.9429
rs225245	PITHD1	33946107	3.84e-12	0.0119687	25361	0.0831002	eqtl-a-ENSG00000057757	G	A	0.440335	0.00189723	48.2032
rs6084653	PITHD1	4157072	3.53e-11	0.0123338	25575	0.0816816	eqtl-a-ENSG00000057757	G	C	0.36636	0.00171196	43.8552
rs16852249	ATP2B4	203704459	9.46e-17	0.0153812	31017	0.12784	eqtl-a-ENSG00000058668	C	T	0.182195	0.00222222	69.0757
rs7846314	ATP2B4	61650831	2.76e-08	0.0155307	31355	-0.0862886	eqtl-a-ENSG00000058668	T	A	0.178349	0.000983537	30.8672
rs4766578	ATP2B4	111904371	9.55e-20	0.0118917	28203	0.108144	eqtl-a-ENSG00000058668	A	T	0.531061	0.00292382	82.6963
rs10888811	YIPF1	54337886	3.79e-57	0.0118187	31644	-0.188298	eqtl-a-ENSG00000058799	A	G	0.529633	0.00795776	253.819
rs12094458	YIPF1	54587634	2.88e-18	0.0479164	29219	-0.417649	eqtl-a-ENSG00000058799	T	G	0.0155888	0.00259335	75.967
rs4065321	YIPF1	38143548	6.01e-12	0.0119211	31643	-0.0820109	eqtl-a-ENSG00000058799	T	C	0.539612	0.00149343	47.3242
rs2268832	DGKG	185987803	1.32e-10	0.0121937	30847	-0.0783385	eqtl-a-ENSG00000058866	T	G	0.611594	0.00133624	41.2716
rs149007767	DGKG	50370254	7.56e-21	0.01663	30077	-0.155748	eqtl-a-ENSG00000058866	T	C	0.149708	0.00290778	87.7065
rs2851391	DGKG	44487404	4.69e-09	0.0119821	31684	0.0701873	eqtl-a-ENSG00000058866	C	T	0.562178	0.00108179	34.3102
rs4786352	FLYWCH1	2977365	1e-200	0.0115531	27070	0.355993	eqtl-a-ENSG00000059122	T	C	0.463492	0.0338864	949.41
rs10221115	FLYWCH1	2988670	1e-200	0.013783	26647	0.47941	eqtl-a-ENSG00000059122	G	C	0.220262	0.0434305	1209.75
rs2717704	FLYWCH1	3069364	1.76e-15	0.0125612	23849	0.0999544	eqtl-a-ENSG00000059122	C	T	0.337222	0.00264801	63.3148
rs3731827	TBXAS1	85806068	7.6e-10	0.0120484	31355	-0.074134	eqtl-a-ENSG00000059377	C	T	0.418566	0.00120599	37.8572
rs2594836	TBXAS1	173205318	2.25e-16	0.0137059	31355	-0.112498	eqtl-a-ENSG00000059377	A	G	0.749651	0.00214405	67.3669
rs62491768	TBXAS1	139919975	8.77e-11	0.0177133	29947	-0.114899	eqtl-a-ENSG00000059377	C	G	0.129275	0.00140304	42.0731
rs740149	TBXAS1	139645624	4.83e-118	0.0213682	31355	0.49357	eqtl-a-ENSG00000059377	G	A	0.0813769	0.0167312	533.499
rs2240395	TBXAS1	139718147	1e-200	0.0118041	31077	-0.412889	eqtl-a-ENSG00000059377	G	C	0.373303	0.0378784	1223.41
rs6969911	TBXAS1	139334182	5.08e-09	0.0209755	27211	0.122591	eqtl-a-ENSG00000059377	C	A	0.0880761	0.00125373	34.1555
rs6986779	TBXAS1	142337790	1.65e-10	0.0124608	24729	-0.079638	eqtl-a-ENSG00000059377	T	C	0.349935	0.00164902	40.8426
rs6697268	TARBP1	234607375	6.19e-22	0.0220461	31684	-0.212225	eqtl-a-ENSG00000059588	T	C	0.0785824	0.00291623	92.6621
rs594646	TARBP1	234456245	8.75e-31	0.0126	31668	0.145348	eqtl-a-ENSG00000059588	A	T	0.329824	0.00418442	133.061
rs12731560	TARBP1	234761817	1.37e-12	0.0149978	31553	-0.106285	eqtl-a-ENSG00000059588	A	G	0.194917	0.00158912	50.2182
rs500513	TARBP1	234610539	4.46e-177	0.0115851	26486	0.328695	eqtl-a-ENSG00000059588	G	C	0.482444	0.0294963	804.922
rs7740107	TARBP1	130374461	2e-08	0.0135848	31569	-0.0762353	eqtl-a-ENSG00000059588	A	T	0.741827	0.000996579	31.4904
rs9884140	GATB	152776374	5e-11	0.0172876	24612	0.1136	eqtl-a-ENSG00000059691	T	A	0.13691	0.00175137	43.1769
rs2120098	GATB	152457180	1e-200	0.0122138	24823	-0.3828	eqtl-a-ENSG00000059691	A	T	0.332698	0.0380657	982.217
rs74378409	GATB	152607815	9.04e-100	0.0128324	17591	-0.272078	eqtl-a-ENSG00000059691	G	A	0.296225	0.0249185	449.492
rs2003377	GATB	153114071	9.83e-10	0.033537	23497	0.204992	eqtl-a-ENSG00000059691	A	G	0.0324657	0.00158753	37.3584
rs10187817	MXD1	70128317	1.53e-27	0.0119475	21105	0.129917	eqtl-a-ENSG00000059728	A	G	0.437544	0.00557142	118.232
rs56330463	MXD1	148200011	8.28e-15	0.0120416	31355	-0.0934825	eqtl-a-ENSG00000059728	C	T	0.582097	0.00191845	60.2649
rs149007767	MXD1	50370254	4.04e-09	0.0166612	29863	0.0980079	eqtl-a-ENSG00000059728	T	C	0.149708	0.00115737	34.6004
rs56330463	SLC2A3	148200011	3.11e-14	0.0120427	28802	-0.0914498	eqtl-a-ENSG00000059804	C	T	0.582097	0.00199814	57.6617
rs56388170	SLC2A3	28724374	1.15e-14	0.0130997	28588	-0.101144	eqtl-a-ENSG00000059804	T	G	0.289189	0.00208099	59.6111
rs7967655	SLC2A3	8069058	6.08e-16	0.0150921	24516	-0.122065	eqtl-a-ENSG00000059804	A	G	0.808537	0.00266119	65.4105
rs7304465	SLC2A3	8142798	1.47e-163	0.0116208	28917	-0.316719	eqtl-a-ENSG00000059804	T	C	0.528336	0.0250442	742.756
rs592423	YBX3	139840693	4.59e-25	0.0118831	26494	0.122885	eqtl-a-ENSG00000060138	C	A	0.532047	0.00402014	106.931
rs6592965	YBX3	50427982	5.59e-17	0.011935	26609	-0.0999365	eqtl-a-ENSG00000060138	A	G	0.449532	0.00262804	70.1085
rs73660574	YBX3	135860412	2.65e-11	0.0326881	23337	0.217853	eqtl-a-ENSG00000060138	A	G	0.0342189	0.00189967	44.413
rs7968282	YBX3	10596936	1.84e-33	0.0149643	21104	0.180386	eqtl-a-ENSG00000060138	T	C	0.194347	0.0068383	145.295
rs59174975	YBX3	10912680	1.65e-12	0.018018	26156	-0.127236	eqtl-a-ENSG00000060138	C	T	0.12414	0.00190287	49.8625
rs7302837	YBX3	10867400	7.4e-167	0.0122292	26156	-0.336687	eqtl-a-ENSG00000060138	T	C	0.341222	0.028163	757.92
rs11905479	YBX3	55977759	1.02e-08	0.0148404	26493	0.0849881	eqtl-a-ENSG00000060138	A	G	0.200782	0.00123639	32.7938
rs6084653	YBX3	4157072	7.86e-17	0.0123226	26494	-0.102688	eqtl-a-ENSG00000060138	G	C	0.36636	0.00261427	69.4388
rs149007767	GNA15	50370254	1.78e-13	0.0166497	30077	-0.122615	eqtl-a-ENSG00000060558	T	C	0.149708	0.00179994	54.2307
rs117552144	GNA15	3136091	2.94e-17	0.0301094	19488	0.254391	eqtl-a-ENSG00000060558	T	C	0.040519	0.00364959	71.3764
rs2074864	GNA15	3155736	1.73e-39	0.0129703	27399	0.170542	eqtl-a-ENSG00000060558	C	T	0.295108	0.00627041	172.875
rs11060939	RIMBP2	130968456	1.24e-118	0.0134049	30688	0.310416	eqtl-a-ENSG00000060709	A	G	0.254888	0.0171739	536.207
rs149345397	RIMBP2	130978049	1.02e-08	0.028779	30966	0.164846	eqtl-a-ENSG00000060709	A	G	0.0446658	0.00105843	32.8078
rs112275476	RIMBP2	130976603	3.3e-30	0.0471403	23363	0.538375	eqtl-a-ENSG00000060709	A	G	0.0160523	0.00555186	130.421
rs61889542	QSER1	32923364	5.12e-13	0.0212617	26148	-0.153554	eqtl-a-ENSG00000060749	C	T	0.0853573	0.00199078	52.1547
rs11031921	QSER1	32674559	3.73e-55	0.0322243	30927	0.504074	eqtl-a-ENSG00000060749	T	A	0.0347387	0.00784985	244.677
rs77146504	QSER1	32971965	2.09e-20	0.0471698	15987	0.436684	eqtl-a-ENSG00000060749	C	T	0.0160832	0.00533234	85.6943
rs34172738	MPC1	166596266	4.28e-08	0.0200023	25357	-0.109593	eqtl-a-ENSG00000060762	C	T	0.0979426	0.00118248	30.0173
rs2024981	MPC1	166639992	1e-200	0.013568	25353	0.421122	eqtl-a-ENSG00000060762	T	C	0.235672	0.0366065	963.274
rs9366006	MPC1	166730737	1.73e-34	0.0135278	25476	0.165679	eqtl-a-ENSG00000060762	G	A	0.741798	0.00585329	149.985
rs6935275	MPC1	166725435	2.73e-71	0.0124507	25023	-0.222284	eqtl-a-ENSG00000060762	G	A	0.337093	0.0125774	318.709
rs56388170	BCAT1	28724374	1.55e-13	0.0131021	31355	-0.0967234	eqtl-a-ENSG00000060982	T	G	0.289189	0.00173508	54.4946
rs7966074	BCAT1	25301921	9e-10	0.015276	31179	-0.0935872	eqtl-a-ENSG00000060982	T	C	0.814013	0.00120235	37.5306
rs11047735	BCAT1	25129588	5.7e-106	0.0128177	31684	0.280249	eqtl-a-ENSG00000060982	T	C	0.296403	0.0148636	478.014
rs7305924	BCAT1	25066607	2.96e-59	0.0118305	31300	0.192042	eqtl-a-ENSG00000060982	T	G	0.539295	0.00834836	263.487
rs115623448	BCAT1	24721738	6.7e-19	0.0353554	29314	0.313949	eqtl-a-ENSG00000060982	T	G	0.0290235	0.00268266	78.8455
rs2200509	BCAT1	24970588	1e-200	0.0159014	31684	-0.680746	eqtl-a-ENSG00000060982	G	T	0.854974	0.0546812	1832.62
rs12608504	BCAT1	18389135	3.27e-09	0.0124646	27399	-0.0737618	eqtl-a-ENSG00000060982	G	A	0.65022	0.00127649	35.0167
rs2143606	BCAT1	42838550	5.75e-10	0.0118964	31684	0.0737254	eqtl-a-ENSG00000060982	G	A	0.480514	0.0012107	38.4039
rs56330463	HDAC7	148200011	3.59e-10	0.0120505	31569	0.0755651	eqtl-a-ENSG00000061273	C	T	0.582097	0.00124403	39.3192
rs56388170	HDAC7	28724374	2.49e-09	0.0131108	31355	0.0781707	eqtl-a-ENSG00000061273	T	G	0.289189	0.00113248	35.5469
rs11837686	HDAC7	48195052	1.72e-20	0.0274428	31240	-0.254617	eqtl-a-ENSG00000061273	C	T	0.0491687	0.00274797	86.0776
rs624959	HDAC7	47998304	6.29e-11	0.0119869	31684	-0.0783522	eqtl-a-ENSG00000061273	G	A	0.435116	0.00134668	42.7229
rs7972177	HDAC7	48178513	6.3e-17	0.0129622	31683	0.108359	eqtl-a-ENSG00000061273	G	A	0.299478	0.00220084	69.8787
rs10460378	NCKAP1	183957860	3.68e-23	0.0149813	31470	-0.148502	eqtl-a-ENSG00000061676	C	A	0.805385	0.00311254	98.2512
rs7595276	NCKAP1	183756014	6.65e-10	0.0119467	31462	-0.0737611	eqtl-a-ENSG00000061676	C	T	0.549716	0.00121017	38.1181
rs62190103	NCKAP1	183909522	1.79e-146	0.0130221	31351	-0.335618	eqtl-a-ENSG00000061676	T	C	0.724707	0.0207478	664.203
rs1354034	NCKAP1	56849749	2.89e-52	0.0121511	31470	0.184855	eqtl-a-ENSG00000061676	C	T	0.618137	0.00730049	231.421
rs17655730	NCKAP1	270715	4.28e-10	0.0140187	31355	0.0875299	eqtl-a-ENSG00000061676	C	T	0.234959	0.0012418	38.9825
rs1354034	GUCY1B1	56849749	1.79e-188	0.0118944	31684	0.348285	eqtl-a-ENSG00000061918	C	T	0.618137	0.026348	857.348
rs10820606	GUCY1B1	99192919	5.6e-13	0.0139722	26161	0.100738	eqtl-a-ENSG00000061918	C	A	0.236914	0.00198308	51.9785
rs7075195	GUCY1B1	65050659	2.19e-08	0.0120406	31569	0.0673791	eqtl-a-ENSG00000061918	G	A	0.421253	0.000990975	31.3131
rs505404	GUCY1B1	243268	1.76e-34	0.014245	31569	0.174448	eqtl-a-ENSG00000061918	G	T	0.222031	0.00472811	149.961
rs12589699	GUCY1B1	69212885	3.11e-11	0.0177925	31684	-0.118165	eqtl-a-ENSG00000061918	G	A	0.127908	0.00139014	44.1038
rs35356378	TNK2	195760234	6.98e-12	0.029391	21502	0.20157	eqtl-a-ENSG00000061938	G	A	0.0426937	0.00218271	47.0308
rs2278034	TNK2	195596907	3.41e-34	0.011843	26606	0.144397	eqtl-a-ENSG00000061938	C	T	0.508438	0.0055564	148.648
rs113021491	TNK2	195630374	4.93e-09	0.0335125	23430	0.196038	eqtl-a-ENSG00000061938	A	G	0.0325224	0.00145835	34.216
rs149110519	TNK2	144385777	1.95e-33	0.0265217	20660	0.319576	eqtl-a-ENSG00000061938	T	C	0.0526158	0.00697869	145.179
rs149110519	DGAT2	144385777	4.94e-08	0.0266297	25735	0.145233	eqtl-a-ENSG00000062282	T	C	0.0526158	0.00115444	29.7416
rs55768233	DGAT2	75943563	1.25e-08	0.0250885	29382	-0.142839	eqtl-a-ENSG00000062282	A	G	0.0597153	0.00110201	32.4127
rs60677263	DGAT2	75513888	1e-84	0.0195277	31569	-0.380882	eqtl-a-ENSG00000062282	G	A	0.10057	0.0119074	380.409
rs12600856	DGAT2	38163295	2.4e-09	0.0122492	31569	0.0731071	eqtl-a-ENSG00000062282	C	T	0.379553	0.00112708	35.6185
rs3731827	VMP1	85806068	2.47e-08	0.0120513	25361	-0.0671897	eqtl-a-ENSG00000062716	C	T	0.418566	0.00122416	31.0816
rs149110519	VMP1	144385777	4.72e-16	0.0265957	19527	-0.21592	eqtl-a-ENSG00000062716	T	C	0.0526158	0.00336406	65.905
rs149007767	VMP1	50370254	5.58e-09	0.0166616	23869	0.0971203	eqtl-a-ENSG00000062716	T	C	0.149708	0.00142146	33.9743
rs7846314	VMP1	61650831	4.19e-11	0.0155238	25361	0.102413	eqtl-a-ENSG00000062716	T	A	0.178349	0.00171318	43.5191
rs77526211	VMP1	40974023	2.54e-32	0.029127	23069	-0.344747	eqtl-a-ENSG00000062716	A	G	0.0432109	0.00603603	140.079
rs2136695	VMP1	57842765	5.74e-31	0.0164531	25476	-0.190391	eqtl-a-ENSG00000062716	T	C	0.84695	0.00522865	133.895
rs1354034	BICRA	56849749	5.58e-09	0.0122356	31684	-0.0713239	eqtl-a-ENSG00000063169	C	T	0.618137	0.00107131	33.9776
rs2974225	BICRA	48105080	2.56e-79	0.0174587	31684	-0.329227	eqtl-a-ENSG00000063169	C	T	0.869649	0.0110989	355.582
rs148457515	BICRA	47944037	2.27e-14	0.0324142	25543	-0.247466	eqtl-a-ENSG00000063169	A	G	0.034786	0.00227666	58.2809
rs17649553	EPN1	43994648	5.94e-09	0.0149948	25797	0.087249	eqtl-a-ENSG00000063245	T	C	0.195317	0.00131069	33.8537
rs117482400	EPN1	56165939	6.24e-98	0.0442654	25244	0.929684	eqtl-a-ENSG00000063245	A	G	0.0178492	0.0171736	441.07
rs2287791	EPN1	56162776	2.58e-14	0.0210168	31683	-0.160104	eqtl-a-ENSG00000063245	T	C	0.91247	0.00182831	58.0288
rs139791189	ADCK1	77909769	1e-200	0.03913	26580	1.2489	eqtl-a-ENSG00000063761	T	C	0.0220646	0.0369103	1018.6
rs10149767	ADCK1	78296468	1.4e-39	0.016244	26609	-0.213847	eqtl-a-ENSG00000063761	C	T	0.15739	0.00647101	173.296
rs12881619	ADCK1	78118334	3.18e-21	0.0151413	31564	0.143186	eqtl-a-ENSG00000063761	C	T	0.810582	0.00282523	89.4226
rs17825440	ADCK1	78161131	1e-200	0.0384507	26721	1.78783	eqtl-a-ENSG00000063761	T	C	0.0212279	0.0748518	2161.78
rs17534202	HAGH	203281175	1.32e-08	0.0119208	30362	-0.0677506	eqtl-a-ENSG00000063854	C	G	0.535966	0.00106273	32.2988
rs1427407	HAGH	60718043	6.82e-09	0.0163394	31086	0.0946901	eqtl-a-ENSG00000063854	G	T	0.842974	0.0010792	33.5822
rs74417235	HAGH	154027216	3.78e-09	0.0201891	31470	0.118988	eqtl-a-ENSG00000063854	G	A	0.0958886	0.00110255	34.7332
rs628751	HAGH	139838419	1.18e-16	0.0118754	31470	-0.098396	eqtl-a-ENSG00000063854	A	C	0.505619	0.00217678	68.6485
rs6592965	HAGH	50427982	2.03e-53	0.0118655	31470	0.182567	eqtl-a-ENSG00000063854	A	G	0.449532	0.00746656	236.725
rs238678	HAGH	1872722	1e-200	0.0164387	28703	-0.504094	eqtl-a-ENSG00000063854	G	A	0.856514	0.031722	940.281
rs2815304	HAGH	1990176	3.32e-32	0.0168187	19095	-0.198687	eqtl-a-ENSG00000063854	A	G	0.14504	0.00725558	139.543
rs9944715	HAGH	43831259	4.62e-10	0.0135649	31355	0.0845295	eqtl-a-ENSG00000063854	G	A	0.740866	0.00123691	38.829
rs6084653	HAGH	4157072	2.98e-28	0.0123001	31355	-0.135575	eqtl-a-ENSG00000063854	G	C	0.36636	0.00385972	121.483
rs35627330	CASP8	201643601	2.45e-08	0.0457655	2912	0.255225	eqtl-a-ENSG00000064012	A	G	0.0171703	0.0105673	31.0793
rs7560328	CASP8	202164837	7.35e-152	0.0118923	31350	0.312158	eqtl-a-ENSG00000064012	C	A	0.605761	0.0215049	688.953
rs10931931	CASP8	201994540	4.96e-19	0.017017	31355	-0.151674	eqtl-a-ENSG00000064012	T	C	0.14173	0.00252726	79.4381
rs55793580	CASP8	127009395	2.65e-10	0.0158282	31355	-0.0999981	eqtl-a-ENSG00000064012	T	C	0.169838	0.00127134	39.911
rs6447061	LIMCH1	41363729	2.43e-47	0.0120957	30549	0.17481	eqtl-a-ENSG00000064042	G	A	0.393167	0.0067907	208.854
rs1869286	LIMCH1	41373402	6.62e-22	0.0142716	30551	-0.137283	eqtl-a-ENSG00000064042	A	G	0.222124	0.0030196	92.5251
rs4861123	LIMCH1	41642833	2.86e-17	0.012005	30551	0.10147	eqtl-a-ENSG00000064042	G	A	0.42619	0.00233298	71.4369
rs11022291	TSPAN32	2345621	3.75e-73	0.0158329	30720	-0.286434	eqtl-a-ENSG00000064201	C	T	0.834505	0.0105416	327.265
rs10765907	TSPAN32	2306683	1e-200	0.0114432	25437	0.407269	eqtl-a-ENSG00000064201	C	T	0.54197	0.0474347	1266.58
rs72845802	TSPAN32	2427645	6.53e-15	0.0295294	21977	0.230134	eqtl-a-ENSG00000064201	T	C	0.0422334	0.00275604	60.7313
rs77926599	TSPAN32	2271304	2.7e-15	0.019445	30276	-0.153691	eqtl-a-ENSG00000064201	T	C	0.104113	0.00205915	62.4672
rs1440152	ST3GAL6	98489915	1e-200	0.0115808	31558	0.359434	eqtl-a-ENSG00000064225	G	C	0.44757	0.0296206	963.238
rs13071075	ST3GAL6	98585142	3.87e-96	0.0123874	27820	-0.257726	eqtl-a-ENSG00000064225	G	A	0.33869	0.0153212	432.838
rs1851817	ST3GAL6	98818848	3.21e-13	0.0127324	26892	-0.092759	eqtl-a-ENSG00000064225	C	A	0.679745	0.00196976	53.0712
rs56330463	ST3GAL6	148200011	5.98e-34	0.0120047	31569	0.145815	eqtl-a-ENSG00000064225	C	T	0.582097	0.00465175	147.528
rs2402941	TNPO3	128563014	1e-200	0.0156718	31141	-0.505162	eqtl-a-ENSG00000064419	G	A	0.840088	0.0322877	1038.95
rs13244090	TNPO3	128725297	1e-200	0.0122826	31355	-0.377495	eqtl-a-ENSG00000064419	G	A	0.327017	0.0292445	944.526
rs6946734	TNPO3	128823846	6.38e-22	0.0200827	29616	0.19326	eqtl-a-ENSG00000064419	C	T	0.0965865	0.00311715	92.5999
rs113564583	RFXANK	19545642	5.96e-45	0.0242888	28473	-0.341694	eqtl-a-ENSG00000064490	G	A	0.0632105	0.00690273	197.894
rs11671119	RFXANK	19286077	1e-200	0.0314839	31355	1.03439	eqtl-a-ENSG00000064490	T	C	0.0343798	0.0332802	1079.35
rs79003009	RFXANK	19303284	1.15e-12	0.0309931	27284	-0.220395	eqtl-a-ENSG00000064490	T	C	0.0382052	0.00184995	50.564
rs4654899	LPAR2	21410231	1.59e-13	0.0120219	31684	-0.0887122	eqtl-a-ENSG00000064547	A	C	0.42356	0.00171567	54.4494
rs10187424	LPAR2	85794297	4.54e-13	0.0120333	31684	-0.087102	eqtl-a-ENSG00000064547	C	T	0.420816	0.00165093	52.3913
rs6866344	LPAR2	178121599	2.28e-09	0.0130549	31684	0.0780263	eqtl-a-ENSG00000064547	G	T	0.293416	0.00112617	35.7197
rs149007767	LPAR2	50370254	3.66e-13	0.0166505	30077	0.121012	eqtl-a-ENSG00000064547	T	C	0.149708	0.0017531	52.817
rs72999016	LPAR2	19350103	1e-200	0.0169487	31141	-0.598327	eqtl-a-ENSG00000064547	A	G	0.130285	0.0384796	1246.17
rs17751021	LPAR2	19391045	4.7e-28	0.031858	28588	0.349845	eqtl-a-ENSG00000064547	A	G	0.035895	0.00420051	120.582
rs56408111	LPAR2	19793545	1.18e-36	0.0221722	31684	0.280391	eqtl-a-ENSG00000064547	C	T	0.0772107	0.00502208	159.913
rs74182633	LPAR2	19406707	1.3e-26	0.0389691	25749	0.416073	eqtl-a-ENSG00000064547	C	A	0.0237013	0.00440778	113.989
rs117131852	LPAR2	19499589	2.42e-31	0.0392884	24433	0.457529	eqtl-a-ENSG00000064547	T	C	0.023272	0.00551986	135.604
rs10415813	LPAR2	19689231	1.68e-78	0.0332074	25559	0.622885	eqtl-a-ENSG00000064547	G	A	0.967609	0.0135789	351.813
rs61812598	CTSA	154420087	1.43e-08	0.012309	31484	0.0697908	eqtl-a-ENSG00000064601	A	G	0.370648	0.00102004	32.1457
rs826415	CTSA	118153977	6.84e-11	0.0128667	31569	0.083945	eqtl-a-ENSG00000064601	G	T	0.308498	0.00134651	42.5626
rs28498283	CTSA	43360065	1.39e-11	0.0136451	26953	0.0922315	eqtl-a-ENSG00000064601	T	A	0.254318	0.00169224	45.6849
rs1354034	CTSA	56849749	1.04e-87	0.0120828	31684	0.239878	eqtl-a-ENSG00000064601	C	T	0.618137	0.0122867	394.111
rs9399137	CTSA	135419018	2.26e-09	0.0134787	31569	0.0805716	eqtl-a-ENSG00000064601	C	T	0.264393	0.00113062	35.7306
rs505404	CTSA	243268	2.5e-13	0.0142933	31569	0.104612	eqtl-a-ENSG00000064601	G	T	0.222031	0.00169395	53.5637
rs11553699	CTSA	122216910	1.48e-14	0.0190102	30031	0.146181	eqtl-a-ENSG00000064601	G	A	0.10963	0.0019651	59.1261
rs35979828	CTSA	54685880	2.89e-33	0.0255189	29836	-0.306663	eqtl-a-ENSG00000064601	T	C	0.0571059	0.00481683	144.401
rs10512472	CTSA	33884804	3.26e-08	0.0155075	31684	0.0857053	eqtl-a-ENSG00000064601	C	T	0.179037	0.000963104	30.5425
rs6017717	CTSA	44603963	4.5e-46	0.0160228	31566	0.228323	eqtl-a-ENSG00000064601	C	G	0.162395	0.00639173	203.046
rs12608822	SUGP2	19841752	5.72e-09	0.0261391	23513	-0.152252	eqtl-a-ENSG00000064607	T	C	0.0547144	0.00144082	33.9241
rs78538967	SUGP2	19375822	2.85e-08	0.0312781	22963	-0.173597	eqtl-a-ENSG00000064607	C	T	0.0375386	0.00133965	30.8011
rs2107263	SUGP2	19098258	1e-200	0.0130018	26490	-0.578094	eqtl-a-ENSG00000064607	A	G	0.757286	0.0694463	1976.77
rs35979828	CNN2	54685880	4.14e-09	0.0256178	29836	0.150602	eqtl-a-ENSG00000064666	T	C	0.0571059	0.001157	34.558
rs11880562	CNN2	1135485	2.12e-12	0.0239234	23284	0.168095	eqtl-a-ENSG00000064666	G	A	0.0660388	0.00211586	49.3658
rs116977028	CNN2	1005834	1e-200	0.0186127	20249	-0.574884	eqtl-a-ENSG00000064666	A	T	0.107289	0.044993	953.891
rs12471	CNN2	1086352	3.9e-36	0.0119077	19278	-0.149462	eqtl-a-ENSG00000064666	A	C	0.554179	0.00810605	157.529
rs113337161	ABCA7	1055718	3.62e-184	0.0220318	20500	-0.637627	eqtl-a-ENSG00000064687	T	C	0.0744293	0.0392544	837.512
rs150244663	ABCA7	1021639	1.1e-60	0.0420869	17396	-0.691631	eqtl-a-ENSG00000064687	T	C	0.0200239	0.0152868	270.026
rs117875320	ABCA7	1258940	2.14e-14	0.0418177	10464	-0.319567	eqtl-a-ENSG00000064687	T	G	0.0205975	0.00554995	58.3876
rs13379920	BTBD1	83756393	1.65e-45	0.0127721	31684	0.180837	eqtl-a-ENSG00000064726	G	A	0.310553	0.0062874	200.458
rs17158873	BTBD1	84205754	2.65e-13	0.0182661	31684	0.133547	eqtl-a-ENSG00000064726	C	T	0.120222	0.00168424	53.4502
rs4262914	BTBD1	84484897	1.06e-09	0.0119029	31684	-0.0726137	eqtl-a-ENSG00000064726	A	G	0.525161	0.00117323	37.2138
rs1375493	FAR2	182323766	2.48e-08	0.0119924	25531	0.0668494	eqtl-a-ENSG00000064763	A	G	0.565077	0.00121559	31.0705
rs2594836	FAR2	173205318	4.33e-10	0.0137197	25531	-0.085634	eqtl-a-ENSG00000064763	A	G	0.749651	0.00152361	38.9555
rs4727027	FAR2	148869277	1.25e-09	0.0123765	25147	0.0751677	eqtl-a-ENSG00000064763	A	G	0.639097	0.00146468	36.8835
rs55793580	FAR2	127009395	1.4e-36	0.0157618	25531	-0.199107	eqtl-a-ENSG00000064763	T	C	0.169838	0.00621137	159.561
rs3184504	FAR2	111884608	3.52e-14	0.0119216	22380	0.0903395	eqtl-a-ENSG00000064763	C	T	0.542056	0.00255925	57.4179
rs3809188	FAR2	29300802	2.26e-08	0.0123143	25531	-0.068848	eqtl-a-ENSG00000064763	A	G	0.630067	0.00122282	31.2557
rs1056825	CHI3L2	111785930	3.96e-71	0.0127273	30935	0.226957	eqtl-a-ENSG00000064886	C	T	0.690086	0.0101747	317.97
rs76275224	CHI3L2	111823994	1e-200	0.025941	30491	0.90592	eqtl-a-ENSG00000064886	T	C	0.0510606	0.0384594	1219.49
rs145439981	CHI3L2	112112140	1.17e-10	0.0465619	23613	-0.299989	eqtl-a-ENSG00000064886	C	T	0.0165656	0.00175483	41.5062
rs1282332	CHI3L2	111572204	1.28e-21	0.0127874	30818	-0.122135	eqtl-a-ENSG00000064886	G	A	0.313566	0.0029514	91.2195
rs41312686	CHI3L2	111741188	1e-200	0.0170641	29328	0.829542	eqtl-a-ENSG00000064886	T	C	0.118171	0.0745711	2363.09
rs12404497	CHI3L2	111842693	6.46e-09	0.0160273	24390	-0.0930258	eqtl-a-ENSG00000064886	A	G	0.164698	0.00137935	33.6861
rs9462085	BLTP3A	35404437	4.88e-101	0.0132329	25742	-0.282385	eqtl-a-ENSG00000065060	A	G	0.732441	0.0173826	455.344
rs62398145	BLTP3A	34156790	2.83e-21	0.0441205	23644	0.417782	eqtl-a-ENSG00000065060	C	T	0.0184218	0.00377793	89.6565
rs57916801	BLTP3A	34695221	1e-200	0.0228607	25750	0.839704	eqtl-a-ENSG00000065060	A	G	0.0662577	0.0497871	1349.09
rs73405691	BLTP3A	34468767	1e-200	0.0176206	26081	0.586265	eqtl-a-ENSG00000065060	G	A	0.120254	0.0407164	1106.91
rs78691829	BLTP3A	34115617	2.54e-30	0.0333246	22993	0.381344	eqtl-a-ENSG00000065060	A	G	0.0326719	0.00566294	130.938
rs111314618	BLTP3A	34966411	9.81e-67	0.0409873	22559	0.70735	eqtl-a-ENSG00000065060	A	G	0.0210951	0.0130303	297.805
rs56018934	GNAI3	110060710	2.07e-111	0.0238268	31684	0.534405	eqtl-a-ENSG00000065135	T	C	0.0643955	0.0156289	503.016
rs533212	GNAI3	109648870	5.24e-10	0.0154077	30744	0.0957114	eqtl-a-ENSG00000065135	G	C	0.181893	0.00125356	38.5854
rs7536292	GNAI3	109894693	1e-200	0.0149049	31684	-0.454845	eqtl-a-ENSG00000065135	C	T	0.183115	0.0285527	931.196
rs116468196	GNAI3	110155000	9.25e-95	0.0360265	30044	0.744047	eqtl-a-ENSG00000065135	A	C	0.0272338	0.0139983	426.508
rs2176139	OAT	126149715	1.33e-09	0.0131048	26440	-0.0794675	eqtl-a-ENSG00000065154	A	G	0.710404	0.00138884	36.7693
rs7070561	OAT	125755374	5.15e-09	0.0207028	31196	-0.120948	eqtl-a-ENSG00000065154	T	C	0.0906693	0.00109286	34.128
rs9422943	OAT	126084645	1.03e-172	0.0165711	31527	-0.464256	eqtl-a-ENSG00000065154	A	G	0.142515	0.0242913	784.847
rs2491159	OAT	126090562	2.45e-41	0.0118487	31528	0.159568	eqtl-a-ENSG00000065154	C	T	0.470275	0.00571956	181.352
rs11085231	WDR18	976709	1e-200	0.0112058	19007	-0.49275	eqtl-a-ENSG00000065268	T	A	0.543461	0.0923375	1933.4
rs116649696	WDR18	1100217	4.8e-26	0.026658	20129	0.281388	eqtl-a-ENSG00000065268	C	A	0.0521788	0.00550474	111.407
rs75707890	WDR18	1064054	9.63e-11	0.0329136	17997	-0.213037	eqtl-a-ENSG00000065268	G	A	0.0337409	0.00232247	41.8901
rs9474227	TRAM2	52340176	2.17e-62	0.0217403	31683	-0.362408	eqtl-a-ENSG00000065308	C	T	0.079882	0.00869452	277.867
rs9463800	TRAM2	52450963	1.13e-159	0.0125644	30902	0.33829	eqtl-a-ENSG00000065308	G	C	0.691234	0.0229212	724.881
rs143579024	TRAM2	52393749	2.78e-23	0.0287394	2434	0.285681	eqtl-a-ENSG00000065308	T	C	0.0445768	0.0390126	98.7303
rs28571860	ADAT1	75584457	1e-200	0.0215468	28471	0.677415	eqtl-a-ENSG00000065457	T	G	0.0772782	0.0335521	988.356
rs2738805	ADAT1	75530411	1e-200	0.0115229	27751	0.608618	eqtl-a-ENSG00000065457	G	A	0.334958	0.0913453	2789.55
rs77276355	ADAT1	75262638	1.76e-18	0.016338	31355	0.14332	eqtl-a-ENSG00000065457	A	G	0.156469	0.00244819	76.9464
rs17534202	TBC1D22B	203281175	7.43e-09	0.0119203	30362	-0.0689125	eqtl-a-ENSG00000065491	C	G	0.535966	0.00109955	33.419
rs1354034	TBC1D22B	56849749	3.62e-13	0.0122275	31470	-0.0888852	eqtl-a-ENSG00000065491	C	T	0.618137	0.00167632	52.8392
rs195413	TBC1D22B	37302075	5.76e-38	0.0166694	31470	-0.214719	eqtl-a-ENSG00000065491	G	A	0.147864	0.0052447	165.91
rs4895441	TBC1D22B	135426573	5.76e-10	0.013327	31086	-0.0825875	eqtl-a-ENSG00000065491	G	A	0.273956	0.00123385	38.4004
rs9349036	TBC1D22B	37295170	6.98e-15	0.0144999	25524	-0.11288	eqtl-a-ENSG00000065491	T	C	0.786769	0.00236878	60.5996
rs668887	TBC1D22B	139835780	6.88e-16	0.0319561	31026	-0.257975	eqtl-a-ENSG00000065491	A	G	0.964189	0.00209609	65.1658
rs826415	MYLK	118153977	2.11e-08	0.0128718	31569	-0.072113	eqtl-a-ENSG00000065534	G	T	0.308498	0.000993244	31.3849
rs1354034	MYLK	56849749	6.71e-26	0.0122026	31684	0.128417	eqtl-a-ENSG00000065534	C	T	0.618137	0.00348325	110.742
rs56193997	MYLK	123417546	1.23e-31	0.0205966	28801	-0.241047	eqtl-a-ENSG00000065534	C	T	0.0909761	0.00473309	136.956
rs9399137	MYLK	135419018	7.17e-10	0.0134776	31569	0.0830559	eqtl-a-ENSG00000065534	C	T	0.264393	0.00120152	37.9742
rs10984466	MYLK	100707992	8.88e-18	0.0123914	31567	0.106413	eqtl-a-ENSG00000065534	G	A	0.356829	0.00233078	73.7431
rs10761741	MYLK	65066186	1.75e-11	0.0120364	31684	-0.0809506	eqtl-a-ENSG00000065534	T	G	0.420816	0.00142557	45.2293
rs11602954	MYLK	202856	1.25e-09	0.0145488	26110	0.0883667	eqtl-a-ENSG00000065534	A	G	0.211758	0.00141092	36.8884
rs10506328	MYLK	54687232	2.56e-09	0.0125544	31185	0.0747926	eqtl-a-ENSG00000065534	C	A	0.660666	0.0011368	35.4893
rs11553699	MYLK	122216910	1.08e-30	0.0189611	30031	0.218382	eqtl-a-ENSG00000065534	G	A	0.10963	0.00439767	132.641
rs11696739	MYLK	1600925	1.73e-14	0.0123335	31684	-0.0945871	eqtl-a-ENSG00000065534	A	G	0.365478	0.00185287	58.8117
rs13042885	MYLK	1924707	4.8e-15	0.0131666	31569	-0.103119	eqtl-a-ENSG00000065534	T	C	0.284247	0.00193922	61.3342
rs360017	SLK	173207353	4.36e-12	0.0146907	31529	-0.101735	eqtl-a-ENSG00000065613	G	A	0.793972	0.00151875	47.9544
rs149007767	SLK	50370254	5.38e-15	0.0166456	30037	0.130132	eqtl-a-ENSG00000065613	T	C	0.149708	0.00203063	61.114
rs56388170	SLK	28724374	1.08e-09	0.0131101	31315	0.0799413	eqtl-a-ENSG00000065613	T	G	0.289189	0.00118594	37.1794
rs10883952	SLK	105723183	2.28e-133	0.0117083	28749	-0.287742	eqtl-a-ENSG00000065613	T	C	0.546871	0.0205763	603.933
rs590610	SLK	105998341	2.9e-22	0.012217	31526	0.118554	eqtl-a-ENSG00000065613	C	T	0.380676	0.0029781	94.162
rs10883931	SLK	105623955	2.89e-10	0.0120724	31230	0.0761129	eqtl-a-ENSG00000065613	T	C	0.412655	0.00127117	39.7467
rs2451258	COL17A1	159506600	7.62e-09	0.0127978	31684	-0.0739292	eqtl-a-ENSG00000065618	T	C	0.685013	0.00105212	33.3683
rs7846314	COL17A1	61650831	4.34e-08	0.0155312	31569	-0.0850565	eqtl-a-ENSG00000065618	T	A	0.178349	0.000949143	29.9901
rs13289095	COL17A1	131466489	7.45e-17	0.0183024	28587	0.152636	eqtl-a-ENSG00000065618	T	G	0.119513	0.00242702	69.5453
rs10883958	COL17A1	105736284	3.96e-77	0.0150872	31569	-0.280453	eqtl-a-ENSG00000065618	A	G	0.813203	0.0108272	345.522
rs11257354	SEC61A2	11883126	1.13e-09	0.0322458	28216	-0.196383	eqtl-a-ENSG00000065665	A	G	0.0352189	0.00131279	37.0878
rs12766360	SEC61A2	12163741	1e-200	0.0117018	30902	0.370922	eqtl-a-ENSG00000065665	T	A	0.59219	0.0314903	1004.69
rs150536510	SEC61A2	12089892	5.33e-14	0.050354	19316	0.378849	eqtl-a-ENSG00000065665	C	A	0.0141142	0.00292197	56.6004
rs7897943	SEC61A2	12239456	7.52e-72	0.0139134	31482	-0.249397	eqtl-a-ENSG00000065665	G	A	0.233385	0.0101028	321.283
rs2007252	PRKCQ	6614332	4.29e-14	0.0121313	31231	0.091613	eqtl-a-ENSG00000065675	C	T	0.601334	0.00182273	57.0258
rs2255088	PRKCQ	6625378	7.28e-73	0.0128848	30902	-0.232627	eqtl-a-ENSG00000065675	C	T	0.296415	0.0104381	325.939
rs658230	PRKCQ	6508563	7.84e-13	0.0118821	31684	-0.0851247	eqtl-a-ENSG00000065675	G	A	0.49705	0.00161727	51.3213
rs79676909	ASB1	239486566	9.36e-14	0.0298104	29619	0.222082	eqtl-a-ENSG00000065802	T	C	0.041421	0.00187028	55.496
rs4663301	ASB1	239203162	3.53e-08	0.019465	31019	-0.107303	eqtl-a-ENSG00000065802	T	A	0.104136	0.000978728	30.3869
rs502349	ASB1	239318389	1e-200	0.0111586	31468	0.510276	eqtl-a-ENSG00000065802	T	C	0.547112	0.0623131	2091.04
rs78155027	FAM107B	14700275	2.25e-61	0.0177657	30431	-0.293652	eqtl-a-ENSG00000065809	A	C	0.125972	0.00889822	273.195
rs7898971	FAM107B	14512746	1.5e-41	0.0173467	30935	0.234233	eqtl-a-ENSG00000065809	G	A	0.13424	0.00585949	182.32
rs11259263	FAM107B	14719488	1e-200	0.0143283	30805	0.484419	eqtl-a-ENSG00000065809	C	T	0.199366	0.0357774	1142.94
rs7092826	FAM107B	14553644	1e-200	0.0121668	30935	-0.369613	eqtl-a-ENSG00000065809	T	G	0.340655	0.0289684	922.813
rs35979828	FAM107B	54685880	9.48e-10	0.0256152	29087	0.156716	eqtl-a-ENSG00000065809	T	C	0.0571059	0.00128521	37.4284
rs6531595	TBC1D1	37894646	2.6e-09	0.0147826	27305	0.0880319	eqtl-a-ENSG00000065882	C	A	0.797161	0.0012971	35.4606
rs2261414	TBC1D1	37841430	1.69e-31	0.0148197	31300	0.173039	eqtl-a-ENSG00000065882	T	C	0.199581	0.00433688	136.327
rs933819	TBC1D1	38026106	5.13e-17	0.0118934	31299	-0.0997108	eqtl-a-ENSG00000065882	T	C	0.471418	0.00224062	70.2821
rs73236866	TBC1D1	37983981	7.16e-113	0.0177835	30601	0.401515	eqtl-a-ENSG00000065882	T	A	0.123311	0.0163855	509.731
rs73660574	YBX1	135860412	1.27e-11	0.0326865	6419	0.221346	eqtl-a-ENSG00000065978	A	G	0.0342189	0.00709329	45.8428
rs7213285	YBX1	27206029	3.91e-13	0.0161856	6421	0.117489	eqtl-a-ENSG00000065978	A	G	0.160464	0.00813926	52.6746
rs6084653	YBX1	4157072	5.1e-12	0.0123321	6421	-0.0851249	eqtl-a-ENSG00000065978	G	C	0.36636	0.0073659	47.6326
rs10416139	PDE4A	10627322	1.85e-12	0.0138699	30745	-0.0977132	eqtl-a-ENSG00000065989	T	C	0.242111	0.0016117	49.6285
rs147394556	PDE4A	10447203	2.11e-23	0.0529871	3428	0.52817	eqtl-a-ENSG00000065989	T	C	0.0126896	0.0281681	99.301
rs77376335	PDE4A	10532458	5.73e-62	0.0208894	31568	-0.34701	eqtl-a-ENSG00000065989	C	T	0.0872306	0.00866573	275.934
rs2970579	PPP2R5A	212097748	8.97e-45	0.0122414	31355	-0.171859	eqtl-a-ENSG00000066027	A	G	0.370129	0.00624675	197.086
rs61829198	PPP2R5A	212889072	1.76e-12	0.0282359	29143	0.199128	eqtl-a-ENSG00000066027	G	A	0.0464309	0.00170367	49.7315
rs146891838	PPP2R5A	212357282	6.47e-127	0.0426328	28645	1.02169	eqtl-a-ENSG00000066027	T	C	0.0190921	0.0196553	574.275
rs588058	PPP2R5A	212602590	3.46e-09	0.0441128	23155	0.260623	eqtl-a-ENSG00000066027	A	G	0.981499	0.00150521	34.9027
rs142218926	PPP2R5A	212442602	3.16e-42	0.0467711	27725	-0.636901	eqtl-a-ENSG00000066027	C	T	0.0162472	0.00664389	185.42
rs10779571	PPP2R5A	212346089	1e-200	0.0165249	29693	0.749767	eqtl-a-ENSG00000066027	A	G	0.130149	0.0648349	2058.48
rs183325637	PPP2R5A	212585781	9.26e-30	0.0430538	24986	-0.487821	eqtl-a-ENSG00000066027	T	C	0.0193109	0.00511182	128.37
rs149110519	PPP2R5A	144385777	1.05e-12	0.0266099	25735	0.189583	eqtl-a-ENSG00000066027	T	C	0.0526158	0.00196849	50.755
rs149007767	PPP2R5A	50370254	5.1e-09	0.0166615	30077	-0.097363	eqtl-a-ENSG00000066027	T	C	0.149708	0.00113405	34.1453
rs3859192	PPP2R5A	38128648	2.22e-09	0.0119357	31684	-0.0713827	eqtl-a-ENSG00000066027	T	C	0.455547	0.00112761	35.7654
rs13093110	DIP2B	188125120	6.68e-10	0.0118955	31355	-0.0734359	eqtl-a-ENSG00000066084	T	C	0.481579	0.001214	38.1087
rs149110519	DIP2B	144385777	2.07e-09	0.0266239	25521	-0.159538	eqtl-a-ENSG00000066084	T	C	0.0526158	0.001405	35.9047
rs149007767	DIP2B	50370254	6.78e-09	0.0166618	29863	0.0965817	eqtl-a-ENSG00000066084	T	C	0.149708	0.00112389	33.5983
rs12582683	DIP2B	50954191	1.25e-179	0.0122407	26678	-0.349815	eqtl-a-ENSG00000066084	C	A	0.337168	0.029704	816.642
rs9739363	DIP2B	50760443	1.91e-121	0.0124551	27100	0.291875	eqtl-a-ENSG00000066084	T	C	0.673794	0.0198617	549.12
rs114991474	SLC9A3	974606	7.6e-09	0.0484331	4603	-0.279808	eqtl-a-ENSG00000066230	A	G	0.0152994	0.00719875	33.3616
rs140456511	SLC9A3	972566	3.2e-32	0.0329592	4574	0.389476	eqtl-a-ENSG00000066230	G	A	0.0334053	0.0296245	139.578
rs74533118	SLC9A3	365662	9.85e-27	0.0341981	5081	-0.366019	eqtl-a-ENSG00000066230	G	A	0.0310066	0.0220481	114.507
rs11750039	SLC9A3	435631	9.22e-09	0.0410499	2022	-0.235799	eqtl-a-ENSG00000066230	A	G	0.0214319	0.0160564	32.9632
rs116314028	SLC9A3	187612	1e-200	0.0191159	5262	0.621145	eqtl-a-ENSG00000066230	T	C	0.100241	0.16712	1055.43
rs77045859	SLC9A3	502534	7.16e-93	0.0267695	5913	0.547211	eqtl-a-ENSG00000066230	C	A	0.050568	0.0660034	417.717
rs115503831	CD84	160567590	4.69e-59	0.0487382	26507	0.789779	eqtl-a-ENSG00000066294	T	C	0.014861	0.00980913	262.567
rs2050523	CD84	160471844	1e-200	0.022383	31315	-0.7209	eqtl-a-ENSG00000066294	G	A	0.92911	0.0320633	1037.26
rs11265403	CD84	160414093	9.1e-31	0.0146038	31526	0.168412	eqtl-a-ENSG00000066294	G	T	0.207674	0.00420066	132.98
rs11570034	SPI1	47375889	1e-200	0.0311909	27559	-1.09005	eqtl-a-ENSG00000066336	G	A	0.0347167	0.0424366	1221.25
rs72895725	SPI1	47862640	5.21e-09	0.0348025	21614	0.203254	eqtl-a-ENSG00000066336	G	A	0.0300804	0.00157557	34.1049
rs72895718	SPI1	47853793	2.08e-25	0.0271608	25631	0.282926	eqtl-a-ENSG00000066336	T	C	0.0501685	0.00421561	108.499
rs9260500	POLR1H	29920713	8.39e-16	0.0119445	7202	0.0961328	eqtl-a-ENSG00000066379	C	T	0.553356	0.00891385	64.757
rs6932091	POLR1H	29986501	7.59e-197	0.0231868	4948	0.694026	eqtl-a-ENSG00000066379	T	C	0.0663595	0.153308	895.559
rs2246068	POLR1H	29944651	8.08e-42	0.0119658	6784	-0.162118	eqtl-a-ENSG00000066379	C	G	0.424016	0.026345	183.506
rs9468618	POLR1H	29750776	1.79e-23	0.0216393	13560	0.216045	eqtl-a-ENSG00000066379	T	C	0.0818115	0.00729729	99.6639
rs640245	MPPED2	30393360	3.61e-12	0.0118952	31470	0.0826918	eqtl-a-ENSG00000066382	T	C	0.477526	0.00153327	48.323
rs3781852	MPPED2	30600383	9.03e-90	0.0133802	31340	0.268809	eqtl-a-ENSG00000066382	T	G	0.259923	0.0127147	403.585
rs501477	MPPED2	30060779	2.04e-10	0.0120641	31352	-0.0767024	eqtl-a-ENSG00000066382	G	A	0.414518	0.00128767	40.4204
rs10080172	ISOC1	128475248	2.14e-10	0.0360042	29099	-0.228648	eqtl-a-ENSG00000066583	T	G	0.0280345	0.00138404	40.3273
rs2112699	ISOC1	128525698	8.46e-10	0.0183273	30688	-0.112453	eqtl-a-ENSG00000066583	C	T	0.119449	0.00122531	37.6458
rs2577431	ISOC1	128280809	4.51e-189	0.0131769	26444	-0.386456	eqtl-a-ENSG00000066583	C	A	0.259788	0.0315025	860.084
rs2526206	ISOC1	128278704	1e-200	0.0128436	27602	-0.39021	eqtl-a-ENSG00000066583	C	T	0.279913	0.0323591	922.979
rs13181669	ISOC1	128107509	1e-200	0.012123	31343	-0.373417	eqtl-a-ENSG00000066583	G	C	0.344593	0.0293816	948.725
rs141844349	ISOC1	128370594	1.15e-28	0.0235855	30964	0.261981	eqtl-a-ENSG00000066583	C	A	0.0677125	0.00396886	123.373
rs115494457	ISOC1	127840356	6.43e-19	0.0358038	28129	0.318096	eqtl-a-ENSG00000066583	C	T	0.0282792	0.00279825	78.9273
rs149007767	ISOC1	50370254	1.17e-09	0.0166598	29863	0.101361	eqtl-a-ENSG00000066583	T	C	0.149708	0.00123803	37.0146
rs72664750	MTFR1	66429778	1e-200	0.0217017	29452	0.67349	eqtl-a-ENSG00000066855	G	T	0.0762194	0.0316654	963.042
rs118107026	MTFR1	66797673	6.86e-19	0.0331732	29058	-0.294485	eqtl-a-ENSG00000066855	A	G	0.0331068	0.00270464	78.7992
rs143568834	MTFR1	66839800	2.17e-38	0.0411466	26497	0.533108	eqtl-a-ENSG00000066855	C	T	0.0211231	0.0062954	167.853
rs140146852	MTFR1	66560488	1.11e-119	0.0342748	27155	0.797266	eqtl-a-ENSG00000066855	A	G	0.0299366	0.0195361	541.034
rs141623092	MTFR1	66546130	1.58e-65	0.0475897	25440	0.813618	eqtl-a-ENSG00000066855	A	C	0.0155659	0.0113589	292.268
rs4502545	STAG3	28303030	4.16e-10	0.0154844	31355	0.0967466	eqtl-a-ENSG00000066923	A	G	0.179583	0.00124347	39.0351
rs72615157	STAG3	99635967	1e-200	0.0154524	31141	-0.541529	eqtl-a-ENSG00000066923	A	G	0.163071	0.037942	1228.07
rs148654444	STAG3	99781192	8.93e-15	0.0458295	21717	0.355353	eqtl-a-ENSG00000066923	C	T	0.0170859	0.00276076	60.116
rs80044214	STAG3	99809032	1.04e-105	0.0294514	27566	-0.643115	eqtl-a-ENSG00000066923	T	C	0.0412024	0.0170037	476.797
rs138791019	STAG3	99767773	1.03e-28	0.0444061	27405	-0.493707	eqtl-a-ENSG00000066923	A	G	0.018137	0.00449024	123.601
rs17076724	FECH	173363667	3.21e-09	0.0120869	31684	0.0715608	eqtl-a-ENSG00000066926	T	G	0.409824	0.0011051	35.0504
rs1800562	FECH	26093141	2.3e-08	0.0272867	29606	-0.15247	eqtl-a-ENSG00000066926	A	G	0.0499676	0.00105349	31.2203
rs8073060	FECH	33875262	8.88e-15	0.0128911	31185	-0.0999605	eqtl-a-ENSG00000066926	A	T	0.305723	0.0019244	60.1242
rs144606835	FECH	55330585	1.88e-12	0.0431217	19720	-0.303715	eqtl-a-ENSG00000066926	A	G	0.0193581	0.00250924	49.6017
rs144609264	FECH	55401529	8.55e-23	0.0432746	10087	-0.42529	eqtl-a-ENSG00000066926	A	C	0.019154	0.00948426	96.5646
rs1062010	FECH	55215573	1e-200	0.0153511	31683	0.846972	eqtl-a-ENSG00000066926	C	A	0.144543	0.0876578	3043.91
rs35281475	FECH	55343687	1.79e-34	0.0388507	30508	-0.475723	eqtl-a-ENSG00000066926	T	C	0.023788	0.00489066	149.928
rs12974711	FECH	11297258	9.02e-10	0.0244649	31569	0.149867	eqtl-a-ENSG00000066926	C	T	0.0629954	0.00118727	37.523
rs6084653	FECH	4157072	1.88e-21	0.0123135	31569	0.117118	eqtl-a-ENSG00000066926	G	C	0.36636	0.00285746	90.46
rs4820268	FECH	37469591	5.64e-09	0.0119193	31300	-0.0694563	eqtl-a-ENSG00000066926	A	G	0.53552	0.00108369	33.9542
rs6569648	PFKP	130349119	3.83e-09	0.0141804	31300	-0.0835425	eqtl-a-ENSG00000067057	T	C	0.772526	0.00110768	34.7065
rs10794966	PFKP	2933379	7.72e-49	0.0119168	31231	0.175031	eqtl-a-ENSG00000067057	G	A	0.565683	0.00686017	215.716
rs75961101	PFKP	3135350	1e-200	0.0120425	31355	-0.446935	eqtl-a-ENSG00000067057	T	C	0.334304	0.0420802	1377.3
rs730141	PFKP	3167109	1e-200	0.0143561	31558	-0.692085	eqtl-a-ENSG00000067057	T	C	0.179965	0.0685924	2323.91
rs58639902	PFKP	3118666	1.39e-09	0.0166273	31354	-0.100696	eqtl-a-ENSG00000067057	G	A	0.150424	0.00116837	36.6736
rs56969892	PFKP	3230735	8.01e-11	0.0184416	28758	-0.119876	eqtl-a-ENSG00000067057	G	A	0.1177	0.00146714	42.251
rs10736965	PFKP	3100322	1e-200	0.0225714	28470	-0.938852	eqtl-a-ENSG00000067057	G	A	0.933661	0.0572886	1730
rs9315786	PFKP	41347517	2.61e-10	0.0131994	31569	-0.0834227	eqtl-a-ENSG00000067057	G	A	0.282623	0.00126372	39.9423
rs55793580	KLF6	127009395	9.43e-12	0.0158246	31569	-0.107843	eqtl-a-ENSG00000067082	T	C	0.169838	0.00146899	46.4399
rs78616463	KLF6	3818682	2.6e-08	0.0408165	24857	0.227213	eqtl-a-ENSG00000067082	C	T	0.0216864	0.0012451	30.9856
rs11252145	KLF6	3910816	2.69e-14	0.0118792	31568	-0.0904267	eqtl-a-ENSG00000067082	T	C	0.501283	0.00183221	57.9417
rs3184504	KLF6	111884608	2.96e-21	0.0119081	28418	0.112702	eqtl-a-ENSG00000067082	C	T	0.542056	0.00314209	89.5669
rs74928164	NEO1	72561112	2.27e-08	0.0529438	6612	-0.295977	eqtl-a-ENSG00000067141	C	T	0.0127727	0.00470441	31.2431
rs2415214	NEO1	73236667	1e-200	0.0189396	31567	0.577949	eqtl-a-ENSG00000067141	C	T	0.103314	0.0286535	931.129
rs28462360	NEO1	73365051	3.38e-65	0.0213299	31183	0.363718	eqtl-a-ENSG00000067141	G	A	0.083212	0.00923854	290.753
rs145578343	NEO1	73453239	5.39e-18	0.0477473	18767	-0.412761	eqtl-a-ENSG00000067141	T	C	0.0157026	0.00396624	74.7228
rs34270993	TRAM1	71645268	1.18e-152	0.0116222	31565	0.305876	eqtl-a-ENSG00000067167	C	G	0.495772	0.0214724	692.607
rs268590	TRAM1	71464172	2.46e-24	0.015037	30902	0.15306	eqtl-a-ENSG00000067167	C	T	0.807372	0.00334165	103.603
rs13255619	TRAM1	71666446	1.06e-89	0.0117371	27307	0.235703	eqtl-a-ENSG00000067167	C	T	0.501889	0.0145535	403.252
rs1354034	TNFRSF1A	56849749	2.84e-08	0.012237	31684	-0.0679263	eqtl-a-ENSG00000067182	C	T	0.618137	0.000971547	30.8105
rs149110519	TNFRSF1A	144385777	3.32e-19	0.0265823	25735	-0.238111	eqtl-a-ENSG00000067182	T	C	0.0526158	0.00310812	80.2306
rs56388170	TNFRSF1A	28724374	1.03e-10	0.013108	31355	0.0847115	eqtl-a-ENSG00000067182	T	G	0.289189	0.00133023	41.7623
rs1800692	TNFRSF1A	6442346	1e-200	0.0118546	31075	-0.37004	eqtl-a-ENSG00000067182	G	A	0.619212	0.0304021	974.306
rs8078723	TNFRSF1A	38166879	6.3e-09	0.0122477	31684	0.0711444	eqtl-a-ENSG00000067182	C	T	0.379928	0.00106383	33.74
rs1354034	METTL22	56849749	1.72e-24	0.0122053	25690	0.124663	eqtl-a-ENSG00000067365	C	T	0.618137	0.0040444	104.314
rs6592965	METTL22	50427982	3.09e-11	0.0119459	25690	0.0793485	eqtl-a-ENSG00000067365	A	G	0.449532	0.00171447	44.117
rs34951641	METTL22	8690917	3.77e-17	0.0251594	25245	-0.211835	eqtl-a-ENSG00000067365	G	A	0.0591844	0.00280028	70.886
rs2302607	METTL22	8729124	2.3e-123	0.013336	25306	-0.315021	eqtl-a-ENSG00000067365	A	G	0.258341	0.0215741	557.948
rs1060541	METTL22	8739977	1.37e-31	0.050277	5896	-0.587929	eqtl-a-ENSG00000067365	G	A	0.0140773	0.0226671	136.698
rs8059762	METTL22	8820312	1.12e-09	0.0144853	24908	-0.0882343	eqtl-a-ENSG00000067365	C	A	0.785689	0.00148742	37.1009
rs36090319	METTL22	8462582	1.46e-11	0.0120205	24908	-0.081159	eqtl-a-ENSG00000067365	C	G	0.424943	0.00182682	45.582
rs3896594	ROGDI	8762414	1.78e-28	0.0122274	31569	0.135345	eqtl-a-ENSG00000067836	G	T	0.377086	0.0038661	122.515
rs4895441	ROGDI	135426573	1.13e-36	0.0132701	31300	-0.167854	eqtl-a-ENSG00000067836	G	A	0.273956	0.00508576	159.988
rs6592965	ROGDI	50427982	4.12e-22	0.0119252	31684	-0.115291	eqtl-a-ENSG00000067836	A	G	0.449532	0.00294131	93.4614
rs12923343	ROGDI	4259996	8.38e-09	0.0253054	26235	0.145774	eqtl-a-ENSG00000067836	C	T	0.941375	0.00126329	33.1819
rs34860010	ROGDI	4482400	2.46e-13	0.0300028	26617	-0.219654	eqtl-a-ENSG00000067836	G	A	0.0408736	0.00200966	53.5947
rs58729822	ROGDI	4816102	1e-200	0.0121863	28588	0.689669	eqtl-a-ENSG00000067836	C	T	0.264237	0.100748	3202.63
rs11645084	ROGDI	4498322	1.49e-14	0.0328198	17937	0.252349	eqtl-a-ENSG00000067836	A	G	0.0338983	0.00328513	59.113
rs117837409	ROGDI	4631802	1.74e-31	0.0344077	20319	0.401666	eqtl-a-ENSG00000067836	G	A	0.0305694	0.00666214	136.262
rs872297	ROGDI	4965785	8.38e-138	0.013008	31554	-0.325037	eqtl-a-ENSG00000067836	A	T	0.722535	0.0194035	624.334
rs8073060	ROGDI	33875262	5.7e-15	0.0128907	31185	0.100683	eqtl-a-ENSG00000067836	A	T	0.305723	0.00195238	61.0002
rs9944715	ROGDI	43831259	1.63e-17	0.0135488	31569	0.115404	eqtl-a-ENSG00000067836	G	A	0.740866	0.00229289	72.5458
rs2905424	ROGDI	19473445	5.37e-10	0.0128154	31683	0.0795565	eqtl-a-ENSG00000067836	C	T	0.686812	0.00121488	38.5354
rs925738	HDAC4	240241255	4.01e-98	0.0119123	31683	-0.250436	eqtl-a-ENSG00000068024	T	C	0.410854	0.0137581	441.952
rs79040455	HDAC4	239970530	7.23e-132	0.0320312	25847	-0.782687	eqtl-a-ENSG00000068024	C	T	0.034301	0.0225788	597.03
rs1354034	HDAC4	56849749	2.62e-08	0.0122369	31684	-0.0680961	eqtl-a-ENSG00000068024	C	T	0.618137	0.000976422	30.9652
rs7911264	HDAC4	94436851	9.5e-10	0.0118933	31684	-0.0727594	eqtl-a-ENSG00000068024	C	T	0.515223	0.00117983	37.4236
rs11914549	RASSF1	50408855	5.49e-14	0.0374331	27650	0.28149	eqtl-a-ENSG00000068028	A	G	0.0258472	0.00204095	56.5435
rs2071203	RASSF1	50311900	3.09e-34	0.0279159	5878	-0.340582	eqtl-a-ENSG00000068028	T	C	0.0472099	0.0246973	148.796
rs34691305	RASSF1	50015625	2.99e-13	0.0334272	28215	-0.243838	eqtl-a-ENSG00000068028	A	G	0.0326491	0.00188237	53.2074
rs7950726	IFI35	5225447	3.6e-10	0.0176225	31684	0.110504	eqtl-a-ENSG00000068079	A	C	0.130877	0.00123949	39.3182
rs138923296	IFI35	41397048	2.85e-14	0.0333924	29136	-0.253942	eqtl-a-ENSG00000068079	G	A	0.0327085	0.00198099	57.8288
rs77106873	IFI35	41624590	3.48e-71	0.0521048	24917	-0.929523	eqtl-a-ENSG00000068079	T	C	0.0129271	0.0126112	318.222
rs149054239	HEATR6	58417413	3.58e-13	0.0452778	22368	-0.329183	eqtl-a-ENSG00000068097	A	G	0.0175215	0.0023575	52.8525
rs345168	HEATR6	58210784	1e-200	0.0255683	31355	1.30914	eqtl-a-ENSG00000068097	T	C	0.0480023	0.0771593	2621.45
rs72843518	HEATR6	58209410	6.26e-66	0.0494771	11611	0.848546	eqtl-a-ENSG00000068097	T	C	0.0143819	0.0247063	294.081
rs77913816	HEATR6	57788608	1e-200	0.0251894	30656	0.84006	eqtl-a-ENSG00000068097	A	G	0.0547477	0.03501	1112.13
rs12051896	HEATR6	57207791	7.19e-13	0.0123246	31562	-0.0884392	eqtl-a-ENSG00000068097	G	A	0.63282	0.00162881	51.4892
rs117213633	HEATR6	58470653	5.11e-13	0.0293764	26317	-0.212168	eqtl-a-ENSG00000068097	A	C	0.042722	0.00197818	52.159
rs149110519	MEF2A	144385777	3.55e-10	0.0266207	25735	0.166986	eqtl-a-ENSG00000068305	T	C	0.0526158	0.00152663	39.3448
rs149007767	MEF2A	50370254	1.74e-14	0.016647	30077	0.127656	eqtl-a-ENSG00000068305	T	C	0.149708	0.00195132	58.8006
rs10083668	MEF2A	100004180	1e-10	0.0188783	30935	-0.122077	eqtl-a-ENSG00000068305	C	T	0.111543	0.00134991	41.8132
rs8026614	MEF2A	100051136	2.32e-83	0.0117569	31300	-0.227418	eqtl-a-ENSG00000068305	T	C	0.481468	0.011813	374.142
rs78547437	MEF2A	100186866	1.22e-54	0.016052	31345	0.249883	eqtl-a-ENSG00000068305	C	T	0.161115	0.00767189	242.319
rs114534559	REEP1	86382938	1e-200	0.0369358	28586	1.12505	eqtl-a-ENSG00000068615	T	C	0.0249883	0.0314357	927.723
rs56309153	REEP1	85983820	6.19e-09	0.011891	20187	0.0691045	eqtl-a-ENSG00000068615	G	A	0.49153	0.00167024	33.7701
rs192892473	REEP1	87100752	7.71e-21	0.025455	23564	0.238356	eqtl-a-ENSG00000068615	T	C	0.0576559	0.00370718	87.6737
rs2033770	REEP1	86167829	1e-200	0.0130267	31684	-0.395599	eqtl-a-ENSG00000068615	T	C	0.732497	0.028284	922.177
rs1354034	REEP1	56849749	1.17e-15	0.0122226	31684	-0.0978702	eqtl-a-ENSG00000068615	C	T	0.618137	0.00201956	64.113
rs11710798	IP6K2	48570686	9.52e-49	0.0197585	28458	-0.289924	eqtl-a-ENSG00000068745	C	A	0.0992174	0.00750901	215.293
rs72929172	IP6K2	48731961	5.4e-162	0.0210619	28587	0.571244	eqtl-a-ENSG00000068745	G	A	0.082745	0.0250868	735.56
rs34008503	IP6K2	48382538	4.76e-08	0.01243	31560	-0.0678666	eqtl-a-ENSG00000068745	A	G	0.354352	0.000943676	29.8087
rs80089451	SRBD1	45899902	1.45e-09	0.0265528	28255	-0.160626	eqtl-a-ENSG00000068784	T	C	0.052912	0.00129346	36.5915
rs7566461	SRBD1	45662988	2.33e-10	0.0415252	25149	0.263195	eqtl-a-ENSG00000068784	G	A	0.0209226	0.00159484	40.1696
rs6717619	SRBD1	45571350	1e-200	0.0117059	31231	-0.388077	eqtl-a-ENSG00000068784	C	T	0.600818	0.0339954	1099
rs3184504	SRBD1	111884608	1.25e-16	0.0119169	28418	-0.0986472	eqtl-a-ENSG00000068784	C	T	0.542056	0.00240549	68.5192
rs1354034	KIF2A	56849749	7.41e-44	0.0121675	31684	0.168992	eqtl-a-ENSG00000068796	C	T	0.618137	0.00605137	192.887
rs247264	KIF2A	61694379	9.82e-58	0.0118174	31679	-0.189272	eqtl-a-ENSG00000068796	C	T	0.470456	0.00803258	256.508
rs10876550	KIF2A	54712308	2.95e-10	0.0120844	31684	0.0761489	eqtl-a-ENSG00000068796	A	G	0.590064	0.00125168	39.7054
rs16971217	KIF2A	33944055	7.41e-10	0.0155632	31185	0.095824	eqtl-a-ENSG00000068796	G	C	0.177288	0.00121416	37.9073
rs77215245	PSME4	54119870	3.17e-13	0.0251853	31236	0.18353	eqtl-a-ENSG00000068878	C	T	0.0591338	0.00169718	53.0997
rs2293360	PSME4	54196772	1.18e-157	0.0201807	31569	-0.539868	eqtl-a-ENSG00000068878	G	T	0.0910772	0.022167	715.608
rs1354034	PSME4	56849749	2.85e-08	0.012237	31684	-0.0679227	eqtl-a-ENSG00000068878	C	T	0.618137	0.000971444	30.8072
rs7606173	PPP2R5B	60725451	1.14e-33	0.0121226	31355	-0.146603	eqtl-a-ENSG00000068971	C	G	0.393094	0.00464265	146.24
rs1354034	PPP2R5B	56849749	1.99e-09	0.0122348	31470	-0.0733951	eqtl-a-ENSG00000068971	C	T	0.618137	0.00114221	35.9843
rs4895441	PPP2R5B	135426573	9.86e-15	0.0133169	31086	-0.103085	eqtl-a-ENSG00000068971	G	A	0.273956	0.0019239	59.9179
rs6592965	PPP2R5B	50427982	1e-200	0.0115435	31470	-0.373814	eqtl-a-ENSG00000068971	A	G	0.449532	0.032248	1048.6
rs58717149	PPP2R5B	64781891	4.14e-12	0.0297346	28166	-0.206129	eqtl-a-ENSG00000068971	G	T	0.0416649	0.00170329	48.0533
rs3782123	PPP2R5B	205198	2e-08	0.0131201	31470	-0.0736312	eqtl-a-ENSG00000068971	A	C	0.711357	0.000999812	31.4936
rs79755767	PPP2R5B	54698408	1.61e-13	0.0200039	30530	-0.147575	eqtl-a-ENSG00000068971	A	G	0.0977363	0.00177949	54.4212
rs35033748	PPP2R5B	27179590	4.25e-10	0.0144503	27110	0.0902366	eqtl-a-ENSG00000068971	C	T	0.215702	0.00143634	38.9924
rs8073060	PPP2R5B	33875262	1.88e-10	0.0129	30971	0.0821887	eqtl-a-ENSG00000068971	A	T	0.305723	0.00130894	40.5898
rs2905424	PPP2R5B	19473445	3.9e-14	0.0128069	31469	0.0968715	eqtl-a-ENSG00000068971	C	T	0.686812	0.00181481	57.2106
rs6014993	PPP2R5B	55991637	3.43e-13	0.0118835	26118	0.0864703	eqtl-a-ENSG00000068971	G	A	0.490224	0.00202314	52.9434
rs10471698	MAST4	66500000	1.87e-188	0.0129598	14263	-0.37946	eqtl-a-ENSG00000069020	G	A	0.273798	0.0566989	857.185
rs9885568	MAST4	66864214	2.03e-08	0.0119067	14262	0.0667896	eqtl-a-ENSG00000069020	A	G	0.47371	0.00220139	31.4611
rs152630	MAST4	66354787	8.71e-11	0.0161384	14263	-0.104701	eqtl-a-ENSG00000069020	G	A	0.161777	0.00294232	42.0843
rs117431114	SDK2	71778587	1.14e-15	0.0314221	29704	-0.25172	eqtl-a-ENSG00000069188	A	G	0.0370904	0.00215582	64.1706
rs11657442	SDK2	71542216	1e-200	0.0169825	31559	-0.524934	eqtl-a-ENSG00000069188	C	A	0.132627	0.0293853	955.385
rs2661611	SDK2	71708855	4.61e-78	0.0132455	31684	0.247742	eqtl-a-ENSG00000069188	G	T	0.269834	0.0109208	349.812
rs9893480	SDK2	71780602	2.76e-08	0.0140214	31183	0.0779055	eqtl-a-ENSG00000069188	C	G	0.235024	0.000989022	30.8692
rs115521489	NUCKS1	205719513	7.39e-20	0.029266	29981	0.266962	eqtl-a-ENSG00000069275	G	A	0.0429615	0.00276772	83.2038
rs1418653	NUCKS1	205646278	1e-200	0.0115251	31567	-0.354361	eqtl-a-ENSG00000069275	A	C	0.492677	0.0290773	945.311
rs823122	NUCKS1	205725028	9.5e-25	0.025214	26609	-0.258978	eqtl-a-ENSG00000069275	T	C	0.941242	0.00394907	105.49
rs7210990	BCL3	16170764	1.66e-09	0.0118959	31355	0.0717123	eqtl-a-ENSG00000069399	A	C	0.481977	0.00115766	36.3383
rs3859192	BCL3	38128648	1.23e-16	0.0119219	31470	0.0987122	eqtl-a-ENSG00000069399	T	C	0.455547	0.00217375	68.5525
rs1531517	BCL3	45242173	8.79e-09	0.024612	31351	0.141585	eqtl-a-ENSG00000069399	A	G	0.0622122	0.00105446	33.0912
rs7616215	RORA	46205686	4.6e-08	0.0122269	31256	0.0668323	eqtl-a-ENSG00000069667	T	C	0.616408	0.000954974	29.8753
rs62003261	RORA	60761489	1.75e-33	0.0158883	31254	-0.191588	eqtl-a-ENSG00000069667	C	T	0.166673	0.00463085	145.397
rs341398	RORA	61128890	1.41e-08	0.0121873	31256	0.0691337	eqtl-a-ENSG00000069667	A	G	0.390225	0.00102845	32.1764
rs1439287	DRD4	111871897	2.58e-09	0.0119022	31470	0.0708979	eqtl-a-ENSG00000069696	A	G	0.476061	0.00112623	35.4801
rs7570971	DRD4	135837906	2.33e-08	0.0119736	24977	-0.066882	eqtl-a-ENSG00000069696	A	C	0.441154	0.00124763	31.1985
rs72844713	DRD4	606770	4.02e-58	0.0243563	23973	-0.391447	eqtl-a-ENSG00000069696	T	C	0.0625523	0.0106597	258.278
rs4658259	TGFBR3	92151760	1.04e-15	0.0155528	31674	0.12476	eqtl-a-ENSG00000069702	C	A	0.177168	0.00202745	64.3437
rs36048657	TGFBR3	92022364	9.93e-33	0.0134524	31556	-0.16028	eqtl-a-ENSG00000069702	C	T	0.737076	0.00447845	141.949
rs1354034	TGFBR3	56849749	2.28e-11	0.012231	31684	-0.0817911	eqtl-a-ENSG00000069702	C	T	0.618137	0.0014094	44.7158
rs8067378	TGFBR3	38051348	2.61e-10	0.0118868	31300	-0.0751332	eqtl-a-ENSG00000069702	G	A	0.497388	0.00127478	39.949
rs12101804	NEDD4	56276168	1e-200	0.0258488	29788	0.964238	eqtl-a-ENSG00000069869	A	T	0.0508437	0.0446291	1391.42
rs117280067	NEDD4	56274991	2.65e-48	0.0318057	28960	0.464494	eqtl-a-ENSG00000069869	G	A	0.0357756	0.0073108	213.265
rs149350059	NEDD4	55591685	2.53e-08	0.0357727	29100	-0.1993	eqtl-a-ENSG00000069869	A	G	0.0284287	0.0010655	31.0371
rs17238531	NEDD4	56283412	3.03e-15	0.0487644	11218	-0.384727	eqtl-a-ENSG00000069869	T	C	0.0150578	0.00551799	62.2332
rs72732238	NEDD4	56090807	5.37e-12	0.0253864	30039	-0.175044	eqtl-a-ENSG00000069869	C	T	0.0581638	0.00158023	47.5405
rs62046379	NEDD4	56299233	5.33e-61	0.0235382	31684	0.387853	eqtl-a-ENSG00000069869	A	G	0.0672517	0.00849654	271.494
rs6701752	PIGB	236102886	1.38e-10	0.0201173	31569	-0.129117	eqtl-a-ENSG00000069943	A	G	0.903393	0.00130317	41.1908
rs2158799	PIGB	28277107	5.14e-09	0.0122846	31569	0.0717728	eqtl-a-ENSG00000069943	G	C	0.625845	0.00108011	34.1327
rs56388170	PIGB	28724374	1.27e-18	0.0130914	31355	0.115317	eqtl-a-ENSG00000069943	T	G	0.289189	0.00246851	77.5866
rs55793580	PIGB	127009395	3.26e-19	0.0158057	31569	-0.141611	eqtl-a-ENSG00000069943	T	C	0.169838	0.00253631	80.2674
rs11065979	PIGB	112059557	4.12e-10	0.0120469	28418	-0.0752857	eqtl-a-ENSG00000069943	T	C	0.418831	0.00137241	39.052
rs11057065	PIGB	8208244	3.81e-15	0.0126221	31684	0.099222	eqtl-a-ENSG00000069943	T	C	0.669185	0.00194655	61.791
rs35979828	PIGB	54685880	1.57e-20	0.0255711	29836	-0.237502	eqtl-a-ENSG00000069943	T	C	0.0571059	0.00288298	86.2594
rs144664389	PIGB	55616230	1.78e-105	0.0131468	23479	0.286763	eqtl-a-ENSG00000069943	C	T	0.272549	0.0198616	475.739
rs1354034	GNB5	56849749	2.01e-65	0.0121257	31684	0.20713	eqtl-a-ENSG00000069966	C	T	0.618137	0.00912538	291.773
rs505404	GNB5	243268	9.94e-09	0.0143038	31569	0.081988	eqtl-a-ENSG00000069966	G	T	0.222031	0.00103965	32.8526
rs12907952	GNB5	52581150	5.69e-52	0.0131494	22235	-0.19946	eqtl-a-ENSG00000069966	A	C	0.720036	0.0102422	230.07
rs79774918	GNB5	52408438	1e-200	0.0322679	27740	0.980092	eqtl-a-ENSG00000069966	C	T	0.0330245	0.0321868	922.489
rs9880192	HDHD5	128297569	6.51e-09	0.012172	31569	-0.0706315	eqtl-a-ENSG00000069998	C	G	0.392874	0.00106549	33.6702
rs71326301	HDHD5	17630393	3.79e-86	0.0272242	30662	0.535538	eqtl-a-ENSG00000069998	T	C	0.0489116	0.012463	386.939
rs11089393	HDHD5	17503161	3.22e-15	0.0146499	30077	0.115472	eqtl-a-ENSG00000069998	C	T	0.207303	0.00206136	62.1234
rs2159068	HDHD5	17653955	3.96e-129	0.0147616	31678	0.356879	eqtl-a-ENSG00000069998	G	C	0.806432	0.0181166	584.45
rs35737962	LRP6	12481460	1.63e-09	0.0180762	31480	-0.109007	eqtl-a-ENSG00000070018	A	G	0.123348	0.00115387	36.3636
rs139311047	LRP6	12263221	4.03e-19	0.0232818	27053	0.208055	eqtl-a-ENSG00000070018	A	C	0.0698653	0.00294325	79.853
rs10845503	LRP6	12428341	3.91e-94	0.0129188	31565	0.265906	eqtl-a-ENSG00000070018	A	G	0.290393	0.0132439	423.628
rs147200159	GUCY2C	14610674	2.67e-11	0.041206	25780	0.274589	eqtl-a-ENSG00000070019	A	G	0.0212486	0.00171955	44.4029
rs11056020	GUCY2C	14700233	1.35e-146	0.0120003	31354	0.309413	eqtl-a-ENSG00000070019	G	C	0.377194	0.0207629	664.76
rs150620413	GUCY2C	14970093	2.15e-10	0.048081	7459	-0.305329	eqtl-a-ENSG00000070019	C	T	0.0155201	0.00537733	40.3156
rs9865402	PFN2	149761244	6.28e-18	0.0319377	31138	-0.275533	eqtl-a-ENSG00000070087	C	T	0.0358298	0.00238458	74.4238
rs7633238	PFN2	149459341	1e-200	0.0123433	30757	-0.403643	eqtl-a-ENSG00000070087	G	A	0.684044	0.0336004	1069.31
rs80324146	PFN2	149762874	3.94e-43	0.0354868	28870	0.488608	eqtl-a-ENSG00000070087	A	G	0.0285726	0.00652376	189.565
rs62268859	PFN2	149789377	8.7e-53	0.0172853	31026	-0.264319	eqtl-a-ENSG00000070087	G	A	0.134798	0.00748025	233.816
rs114484534	PFN2	149715493	1.07e-10	0.0485587	23500	-0.3135	eqtl-a-ENSG00000070087	A	G	0.01521	0.00177053	41.6777
rs1354034	SLC44A1	56849749	1.2e-18	0.0122168	31684	0.107686	eqtl-a-ENSG00000070214	C	T	0.618137	0.00244625	77.692
rs62568200	SLC44A1	107676577	6.06e-10	0.0217616	26617	-0.134676	eqtl-a-ENSG00000070214	C	A	0.0811902	0.00143686	38.2971
rs72736926	SLC44A1	107758309	4.62e-22	0.0188734	31567	0.182253	eqtl-a-ENSG00000070214	G	A	0.111147	0.00294533	93.2441
rs9268923	CLTCL1	32432835	1.01e-10	0.0132872	29827	-0.0859032	eqtl-a-ENSG00000070371	T	C	0.276503	0.00139938	41.7948
rs111735701	CLTCL1	19556893	1.67e-08	0.0204576	31680	-0.115438	eqtl-a-ENSG00000070371	A	G	0.0931216	0.00100408	31.8391
rs712951	CLTCL1	19203078	1.88e-52	0.0163728	31684	-0.249543	eqtl-a-ENSG00000070371	A	G	0.153595	0.00727834	232.283
rs1206470	CLTCL1	19153717	1e-200	0.0116065	29498	-0.394807	eqtl-a-ENSG00000070371	T	A	0.583446	0.0377454	1157.01
rs149110519	DGCR2	144385777	5.28e-21	0.0265746	25735	-0.249889	eqtl-a-ENSG00000070413	T	C	0.0526158	0.00342411	88.4152
rs56388170	DGCR2	28724374	3.2e-08	0.0131131	31355	-0.0725169	eqtl-a-ENSG00000070413	T	G	0.289189	0.000974401	30.5802
rs2240112	DGCR2	19123075	1.14e-106	0.0124224	31684	0.272517	eqtl-a-ENSG00000070413	C	T	0.332613	0.014962	481.226
rs1663457	JMJD6	74905272	9.85e-11	0.0201443	29863	0.130317	eqtl-a-ENSG00000070495	A	G	0.0963123	0.00139945	41.8474
rs12951792	JMJD6	74609930	1e-200	0.0118972	29862	-0.361094	eqtl-a-ENSG00000070495	A	G	0.377245	0.0299252	921.132
rs57642494	JMJD6	74853960	4.43e-09	0.0308485	27159	-0.180997	eqtl-a-ENSG00000070495	C	T	0.0386252	0.00126593	34.4225
rs13164856	POLB	131813204	1.73e-08	0.0131962	31240	0.0743938	eqtl-a-ENSG00000070501	C	T	0.283115	0.0010163	31.7796
rs28383314	POLB	32587213	1.17e-09	0.0122234	27594	0.0743711	eqtl-a-ENSG00000070501	C	T	0.616346	0.00133976	37.0163
rs149007767	POLB	50370254	5.52e-34	0.016595	30077	0.201684	eqtl-a-ENSG00000070501	T	C	0.149708	0.00488682	147.693
rs56388170	POLB	28724374	7.38e-11	0.0131077	31355	0.0853701	eqtl-a-ENSG00000070501	T	G	0.289189	0.00135103	42.4161
rs2272733	POLB	42157902	3.74e-99	0.0174343	31300	0.368481	eqtl-a-ENSG00000070501	C	T	0.870181	0.0140709	446.677
rs7310615	POLB	111865049	3.12e-14	0.0119128	28418	-0.0904537	eqtl-a-ENSG00000070501	G	C	0.537476	0.00202466	57.6493
rs12951792	ST6GALNAC1	74609930	1e-200	0.0115885	29862	0.482417	eqtl-a-ENSG00000070526	A	G	0.377245	0.0548495	1732.85
rs2898621	ST6GALNAC1	74670533	3.58e-34	0.0236826	31351	-0.288661	eqtl-a-ENSG00000070526	C	T	0.933012	0.00471642	148.556
rs9897325	ST6GALNAC1	74956874	2.71e-09	0.0120388	26518	-0.0716054	eqtl-a-ENSG00000070526	G	T	0.421273	0.00133231	35.3747
rs149110519	WIPI1	144385777	6.77e-15	0.0266006	20660	0.207187	eqtl-a-ENSG00000070540	T	C	0.0526158	0.00292778	60.6597
rs9913897	WIPI1	66373803	7.95e-45	0.0119549	26609	0.167941	eqtl-a-ENSG00000070540	G	A	0.42542	0.0073618	197.328
rs142077014	WIPI1	66081073	2.06e-12	0.0293356	21981	0.20625	eqtl-a-ENSG00000070540	C	T	0.0428552	0.00224375	49.4263
rs145756130	WIPI1	66279787	2.65e-16	0.0427899	22504	-0.350377	eqtl-a-ENSG00000070540	T	C	0.019641	0.00297055	67.0425
rs12453629	WIPI1	66427519	1e-200	0.0120148	25942	0.511385	eqtl-a-ENSG00000070540	T	C	0.319655	0.0652745	1811.46
rs147272897	GBA2	35289935	4.11e-09	0.0467309	26987	-0.274754	eqtl-a-ENSG00000070610	T	C	0.0164522	0.00127929	34.5659
rs7874594	GBA2	36149031	6.42e-14	0.0132244	31684	0.0991724	eqtl-a-ENSG00000070610	G	T	0.280337	0.00177182	56.2344
rs78395341	GBA2	35933176	3.79e-44	0.0260447	29524	0.362983	eqtl-a-ENSG00000070610	C	T	0.0544808	0.00653598	194.225
rs148816410	GBA2	35904658	2.09e-11	0.0361328	20136	-0.242083	eqtl-a-ENSG00000070610	A	G	0.0278202	0.00222426	44.883
rs3750433	GBA2	35680564	1e-200	0.0132135	31684	0.445322	eqtl-a-ENSG00000070610	A	G	0.250554	0.034608	1135.76
rs150949995	NDST1	149898499	1.44e-85	0.0498334	10329	-0.976915	eqtl-a-ENSG00000070614	T	C	0.0140845	0.0358715	384.227
rs112222266	NDST1	149846995	1e-200	0.0284758	30364	-0.904014	eqtl-a-ENSG00000070614	T	G	0.0425877	0.0321261	1007.79
rs111752138	NDST1	149857588	4.09e-16	0.0246373	24471	0.200449	eqtl-a-ENSG00000070614	G	T	0.06192	0.00269772	66.189
rs80147358	NDST1	149878228	1.48e-174	0.0381198	26713	-1.07373	eqtl-a-ENSG00000070614	A	T	0.023639	0.028844	793.335
rs149007767	NDST1	50370254	7.25e-16	0.0166433	30077	-0.134246	eqtl-a-ENSG00000070614	T	C	0.149708	0.00215849	65.0571
rs7210990	NDST1	16170764	8.96e-10	0.0118954	31569	0.0728845	eqtl-a-ENSG00000070614	A	C	0.481977	0.00118778	37.5392
rs4794822	NDST1	38156712	1.17e-12	0.012239	31185	-0.0869996	eqtl-a-ENSG00000070614	T	C	0.380161	0.00161768	50.526
rs4729402	ASNS	97707731	8.56e-49	0.0121764	31684	-0.17876	eqtl-a-ENSG00000070669	T	C	0.378857	0.00675645	215.514
rs72615149	ASNS	97300237	1.85e-76	0.015406	31684	0.285101	eqtl-a-ENSG00000070669	A	G	0.177064	0.0106932	342.445
rs2072099	ASNS	97362335	1e-200	0.015002	31569	-0.493299	eqtl-a-ENSG00000070669	T	G	0.177814	0.0331158	1081.17
rs61198277	ASNS	97571568	1e-200	0.0232952	27310	-0.788779	eqtl-a-ENSG00000070669	G	A	0.0645379	0.0402899	1146.43
rs3129720	AP3M2	32663631	2.46e-08	0.0138362	31137	-0.0771563	eqtl-a-ENSG00000070718	C	T	0.755679	0.000997697	31.0943
rs10806425	AP3M2	90926612	4.07e-10	0.0122608	31300	-0.0766424	eqtl-a-ENSG00000070718	A	C	0.377483	0.00124685	39.0726
rs4722762	AP3M2	28178262	4.72e-08	0.0139494	31684	-0.0761863	eqtl-a-ENSG00000070718	T	G	0.23858	0.000940576	29.8274
rs2111807	AP3M2	41685166	9.01e-09	0.0130237	31684	0.0748639	eqtl-a-ENSG00000070718	T	G	0.704066	0.0010418	33.0407
rs7823824	AP3M2	41998778	1e-200	0.0115072	31556	-0.417673	eqtl-a-ENSG00000070718	A	T	0.427042	0.0400764	1317.36
rs12052715	ST6GALNAC2	160677375	3.85e-12	0.0130961	31569	0.0909156	eqtl-a-ENSG00000070731	G	C	0.710147	0.0015243	48.1909
rs149007767	ST6GALNAC2	50370254	2.35e-17	0.0166393	30077	0.141022	eqtl-a-ENSG00000070731	T	C	0.149708	0.0023825	71.8249
rs7846314	ST6GALNAC2	61650831	1.99e-13	0.015518	31569	0.114045	eqtl-a-ENSG00000070731	T	A	0.178349	0.00170796	54.0074
rs3785442	ST6GALNAC2	74562570	1e-200	0.0128183	31355	-0.44651	eqtl-a-ENSG00000070731	T	C	0.273116	0.0372568	1213.32
rs9900975	ST6GALNAC2	74206412	3.76e-16	0.0121074	29992	0.0986255	eqtl-a-ENSG00000070731	C	T	0.597363	0.00220755	66.351
rs7217431	ST6GALNAC2	74593616	1e-200	0.0256898	28588	-1.21752	eqtl-a-ENSG00000070731	G	A	0.0486752	0.0728449	2245.95
rs3219489	TESK2	45797505	1e-200	0.0137923	31566	0.431367	eqtl-a-ENSG00000070759	G	C	0.224586	0.0300571	978.122
rs35645395	TESK2	45987126	5.4e-09	0.0432696	13233	-0.252448	eqtl-a-ENSG00000070759	A	G	0.0192449	0.00256569	34.034
rs1112471	TESK2	46620886	7.28e-13	0.0120947	31555	0.086765	eqtl-a-ENSG00000070759	A	C	0.593391	0.00162826	51.4602
rs149007767	TESK2	50370254	1.14e-11	0.0166545	30077	0.113042	eqtl-a-ENSG00000070759	T	C	0.149708	0.00152939	46.0668
rs78665342	CDC42	22735745	7.12e-11	0.0453833	20976	0.295822	eqtl-a-ENSG00000070831	A	G	0.0174517	0.00202147	42.4842
rs71638813	CDC42	22311970	1e-200	0.0118144	31456	-0.357888	eqtl-a-ENSG00000070831	T	C	0.608203	0.0283452	917.579
rs2501294	CDC42	22346870	1.39e-91	0.0121453	18585	-0.246502	eqtl-a-ENSG00000070831	C	G	0.37091	0.0216841	411.887
rs2744721	CDC42	22487036	2.61e-95	0.0119667	31684	0.24787	eqtl-a-ENSG00000070831	C	T	0.599647	0.0133603	429.014
rs6962912	OSBPL3	25070204	1e-200	0.0117875	31139	-0.393713	eqtl-a-ENSG00000070882	C	A	0.38283	0.0345879	1115.55
rs76856634	OSBPL3	25077628	2.23e-16	0.0258679	27343	-0.212342	eqtl-a-ENSG00000070882	C	T	0.0558002	0.0024583	67.3779
rs62451621	OSBPL3	25193360	5.15e-14	0.0384625	28320	0.289545	eqtl-a-ENSG00000070882	C	T	0.0244469	0.00199708	56.6665
rs34155688	OSBPL3	24812250	4e-15	0.0137331	31470	-0.10787	eqtl-a-ENSG00000070882	T	G	0.249013	0.00195667	61.6931
rs7570971	SLC12A3	135837906	1.2e-09	0.0119711	8269	-0.0727917	eqtl-a-ENSG00000070915	A	C	0.441154	0.00445149	36.965
rs56228609	SLC12A3	56987765	6.11e-17	0.0128882	13925	-0.107784	eqtl-a-ENSG00000070915	T	C	0.305591	0.0049975	69.9297
rs1865830	SLC12A3	56874197	2.93e-10	0.0121236	14262	-0.0764091	eqtl-a-ENSG00000070915	A	G	0.401653	0.0027774	39.7161
rs10187424	SNX13	85794297	3.16e-08	0.0120426	31684	-0.0666196	eqtl-a-ENSG00000071189	C	T	0.420816	0.000964949	30.601
rs2691614	SNX13	17885468	1.8e-25	0.0178057	31684	0.185726	eqtl-a-ENSG00000071189	C	T	0.127006	0.00342215	108.793
rs117912312	SNX13	17906180	2.29e-10	0.045019	27844	-0.285429	eqtl-a-ENSG00000071189	G	A	0.0177434	0.00144161	40.1951
rs13109093	ARHGAP10	148983139	2.88e-71	0.0121379	31684	0.216666	eqtl-a-ENSG00000071205	C	A	0.378049	0.00995655	318.616
rs6855339	ARHGAP10	148514808	5.74e-09	0.0130477	31569	0.0759939	eqtl-a-ENSG00000071205	G	T	0.294029	0.0010734	33.9205
rs11671005	ARHGAP10	58963530	1.79e-30	0.0137615	30415	0.157899	eqtl-a-ENSG00000071205	A	G	0.24568	0.00430986	131.643
rs17087335	RPS6KA2	57838583	3.26e-10	0.0147706	31684	0.0928468	eqtl-a-ENSG00000071242	T	G	0.203202	0.00124554	39.5103
rs4709108	RPS6KA2	166667524	2e-15	0.0127291	31478	0.101088	eqtl-a-ENSG00000071242	T	G	0.320134	0.00199953	63.0632
rs4709112	RPS6KA2	166751839	9.87e-57	0.0134477	31684	0.213441	eqtl-a-ENSG00000071242	G	A	0.7399	0.00788824	251.902
rs73039162	RPS6KA2	167506274	4.15e-59	0.0241606	31355	0.391694	eqtl-a-ENSG00000071242	G	A	0.0636225	0.00831278	262.815
rs2769343	RPS6KA2	167359558	1e-200	0.0124563	31355	0.387969	eqtl-a-ENSG00000071242	T	C	0.309266	0.0300107	970.037
rs9366033	RPS6KA2	167021501	3.11e-11	0.0201378	27822	0.133741	eqtl-a-ENSG00000071242	C	A	0.0963644	0.00158281	44.1036
rs8006563	VASH1	77294241	4.67e-11	0.0131942	31569	0.0868339	eqtl-a-ENSG00000071246	C	T	0.282875	0.00137011	43.3097
rs7160216	VASH1	76955863	1.73e-16	0.0173998	29951	0.143367	eqtl-a-ENSG00000071246	C	T	0.134547	0.0022616	67.8861
rs4293299	VASH1	76965962	1.33e-28	0.0142377	28797	0.157967	eqtl-a-ENSG00000071246	G	T	0.222937	0.00425651	123.09
rs12435580	VASH1	77443155	2.63e-10	0.0118874	31684	0.0751176	eqtl-a-ENSG00000071246	C	A	0.49457	0.0012587	39.9284
rs138298426	VASH1	77318102	7.51e-47	0.0256105	28998	-0.368131	eqtl-a-ENSG00000071246	A	G	0.0564101	0.00707485	206.604
rs4903434	VASH1	77058533	1e-200	0.0122131	30280	-0.620509	eqtl-a-ENSG00000071246	A	G	0.721881	0.0785523	2581.16
rs11629010	VASH1	77156706	1e-200	0.0142196	31681	1.31737	eqtl-a-ENSG00000071246	A	G	0.124427	0.213169	8582.49
rs7594033	TRIB2	12646409	1.42e-45	0.0163297	26609	0.231382	eqtl-a-ENSG00000071575	A	G	0.155004	0.00748875	200.757
rs939221	TRIB2	12745420	1.56e-49	0.0118764	26609	0.175719	eqtl-a-ENSG00000071575	G	A	0.448119	0.00815983	218.895
rs77773048	TRIB2	12858078	8.22e-196	0.0144381	26080	0.431009	eqtl-a-ENSG00000071575	A	G	0.199732	0.033041	891.085
rs55908509	TRIB2	16442019	6.25e-09	0.0126581	22704	-0.0735386	eqtl-a-ENSG00000071575	A	G	0.3284	0.00148438	33.7486
rs259981	TRIB2	57748369	1.36e-19	0.012296	24140	-0.111342	eqtl-a-ENSG00000071575	A	T	0.369389	0.00338517	81.9888
rs150600530	CPSF1	145917008	2.28e-11	0.0440006	9549	-0.294228	eqtl-a-ENSG00000071894	T	C	0.0185842	0.00466084	44.7054
rs1010427	CPSF1	145660833	2.87e-86	0.011768	13925	0.231659	eqtl-a-ENSG00000071894	A	G	0.53234	0.0270755	387.463
rs117136674	CPSF1	145836523	7.47e-13	0.0412361	10845	-0.295687	eqtl-a-ENSG00000071894	C	T	0.0212063	0.00471873	51.4078
rs35535975	CPSF1	145571993	1e-200	0.0112864	13925	-0.449418	eqtl-a-ENSG00000071894	A	G	0.499977	0.102226	1585.36
rs10098685	CPSF1	145030443	5.07e-14	0.0315147	10840	-0.237306	eqtl-a-ENSG00000071894	A	G	0.0368844	0.00520351	56.6906
rs12612105	CYBRD1	172567568	2.69e-12	0.0224703	31026	-0.157139	eqtl-a-ENSG00000071967	T	C	0.0756354	0.00157377	48.9015
rs12478601	CYBRD1	43721508	1.14e-19	0.0120033	31086	0.108921	eqtl-a-ENSG00000071967	T	C	0.574604	0.00264185	82.3368
rs11684292	CYBRD1	172117094	1e-200	0.0227109	31470	0.746049	eqtl-a-ENSG00000071967	T	G	0.0684919	0.0331533	1079.04
rs79908875	CYBRD1	171928034	4.57e-33	0.016254	31020	-0.194708	eqtl-a-ENSG00000071967	C	T	0.157556	0.00460469	143.489
rs72878665	CYBRD1	171841182	1.18e-11	0.0317595	30271	-0.215403	eqtl-a-ENSG00000071967	C	A	0.0363243	0.0015173	45.9968
rs56851249	CYBRD1	172342452	1e-200	0.0113562	31341	0.466912	eqtl-a-ENSG00000071967	T	A	0.431439	0.0511772	1690.35
rs9480866	CYBRD1	108962642	2.67e-11	0.0161704	31470	0.107756	eqtl-a-ENSG00000071967	T	C	0.160953	0.00140907	44.4032
rs77526211	CYBRD1	40974023	4.26e-10	0.0292308	29063	-0.182523	eqtl-a-ENSG00000071967	A	G	0.0432109	0.00133977	38.9874
rs2239630	CYBRD1	23589349	1.7e-09	0.011897	31355	0.0716626	eqtl-a-ENSG00000071967	G	A	0.519173	0.00115585	36.2813
rs749671	CYBRD1	31088347	4.18e-10	0.0123349	31470	-0.0770563	eqtl-a-ENSG00000071967	A	G	0.366493	0.00123854	39.0227
rs118070594	PDCD2	170668039	2.95e-31	0.0420703	28353	-0.48921	eqtl-a-ENSG00000071994	T	C	0.0202337	0.00474651	135.21
rs9460025	PDCD2	170816718	1e-200	0.0114473	31569	0.38805	eqtl-a-ENSG00000071994	T	C	0.494565	0.0351221	1149.06
rs4554352	PDCD2	171016449	1.9e-09	0.0128652	1575	-0.0772643	eqtl-a-ENSG00000071994	C	A	0.691111	0.0223878	36.0224
rs1354034	RDH11	56849749	7.96e-48	0.0121598	31644	0.176667	eqtl-a-ENSG00000072042	C	T	0.618137	0.00662642	211.072
rs505404	RDH11	243268	8.56e-11	0.0142991	31529	0.0928084	eqtl-a-ENSG00000072042	G	T	0.222031	0.00133434	42.124
rs11158688	RDH11	68205235	2.63e-22	0.0119696	31523	0.116271	eqtl-a-ENSG00000072042	A	G	0.566313	0.00298441	94.3531
rs1354034	ACTN1	56849749	1.29e-44	0.012166	31470	0.170487	eqtl-a-ENSG00000072110	C	T	0.618137	0.00620138	196.363
rs149007767	ACTN1	50370254	1.32e-10	0.0166573	29863	0.10702	eqtl-a-ENSG00000072110	T	C	0.149708	0.00138034	41.2754
rs1275193	ACTN1	69466699	1.01e-39	0.012052	31355	0.158963	eqtl-a-ENSG00000072110	A	C	0.404639	0.00551778	173.959
rs1475033	ACTN1	69355447	1.27e-18	0.0135091	31351	0.118996	eqtl-a-ENSG00000072110	G	C	0.261344	0.00246881	77.5861
rs149007767	ZFYVE26	50370254	4.98e-09	0.0166614	30077	-0.0974344	eqtl-a-ENSG00000072121	T	C	0.149708	0.00113573	34.1958
rs12879105	ZFYVE26	68214788	2.48e-38	0.0120426	31684	-0.1559	eqtl-a-ENSG00000072121	C	T	0.407212	0.00526163	167.581
rs181563	ZFYVE26	68280848	4.14e-14	0.0125179	31684	0.0945901	eqtl-a-ENSG00000072121	C	A	0.342365	0.0017989	57.0954
rs2244880	LIMS2	128386644	1e-200	0.0117039	14254	-0.356556	eqtl-a-ENSG00000072163	C	G	0.414234	0.0611311	927.969
rs6723445	LIMS2	129010984	4.38e-09	0.0124656	13925	0.0731593	eqtl-a-ENSG00000072163	G	A	0.650308	0.00246743	34.439
rs6743697	LIMS2	128310380	1.19e-19	0.0248566	13753	-0.225447	eqtl-a-ENSG00000072163	G	C	0.0606836	0.00594591	82.2512
rs9875719	TFRC	195901976	1e-200	0.0143087	25827	-0.453586	eqtl-a-ENSG00000072274	G	T	0.20254	0.0374514	1004.81
rs75070205	TFRC	195604421	9.13e-16	0.015695	25942	-0.126155	eqtl-a-ENSG00000072274	C	T	0.173117	0.00248429	64.603
rs12493933	TFRC	195818769	1.32e-32	0.0201306	26409	0.239368	eqtl-a-ENSG00000072274	T	A	0.095706	0.00532535	141.379
rs78843541	TFRC	195949022	7.39e-13	0.0183097	26150	-0.131314	eqtl-a-ENSG00000072274	C	T	0.119579	0.00196306	51.4312
rs77735858	SREBF1	17866190	3.64e-13	0.0452631	15769	-0.328976	eqtl-a-ENSG00000072310	A	G	0.0175332	0.00333875	52.8183
rs75200848	SREBF1	17975300	5.68e-34	0.0309022	26376	-0.375487	eqtl-a-ENSG00000072310	C	T	0.0381672	0.00556644	147.631
rs4925109	SREBF1	17661802	1e-200	0.011995	31684	0.368065	eqtl-a-ENSG00000072310	G	A	0.638543	0.0288596	941.502
rs55793580	UBE2D1	127009395	3.19e-09	0.015831	14263	-0.0937399	eqtl-a-ENSG00000072401	T	C	0.169838	0.0024522	35.0567
rs4948291	UBE2D1	60100089	1e-200	0.0120607	14263	-0.443039	eqtl-a-ENSG00000072401	T	C	0.333496	0.086431	1349.21
rs2128908	UBE2D1	60206306	2.93e-104	0.0194613	12835	-0.421991	eqtl-a-ENSG00000072401	T	A	0.899357	0.035338	470.105
rs12571046	UBE2D1	60293094	4.66e-63	0.0196532	14255	-0.329415	eqtl-a-ENSG00000072401	C	A	0.0999018	0.0193276	280.905
rs3785549	UBE2D1	38149724	4.36e-08	0.0119232	10432	-0.0652877	eqtl-a-ENSG00000072401	C	T	0.536781	0.00286591	29.9774
rs78909033	RHOBTB1	241510903	1.05e-09	0.0186349	25378	-0.113699	eqtl-a-ENSG00000072422	A	G	0.114954	0.00146476	37.2242
rs1354034	RHOBTB1	56849749	3.54e-37	0.0121805	30932	0.155177	eqtl-a-ENSG00000072422	C	T	0.618137	0.00521968	162.292
rs10820606	RHOBTB1	99192919	2.25e-18	0.0139601	25409	-0.122067	eqtl-a-ENSG00000072422	C	A	0.236914	0.00300004	76.4514
rs7898582	RHOBTB1	62712497	8.63e-129	0.011669	30812	0.281736	eqtl-a-ENSG00000072422	G	T	0.513024	0.0185677	582.894
rs12254448	RHOBTB1	62572123	3.94e-15	0.039578	30487	-0.310948	eqtl-a-ENSG00000072422	C	T	0.0230469	0.00202057	61.7219
rs10876550	RHOBTB1	54712308	2.49e-25	0.0120553	30932	0.125368	eqtl-a-ENSG00000072422	A	G	0.590064	0.00348412	108.141
rs11553699	RHOBTB1	122216910	3.15e-08	0.0190293	29279	0.105287	eqtl-a-ENSG00000072422	G	A	0.10963	0.00104447	30.6108
rs7245983	RHOBTB1	19657632	1.14e-11	0.0125911	30732	0.0854673	eqtl-a-ENSG00000072422	C	A	0.334811	0.00149703	46.0728
rs4814779	RHOBTB1	1923271	1.19e-12	0.0131378	30932	-0.093361	eqtl-a-ENSG00000072422	A	C	0.286694	0.00162993	50.4961
rs6119267	RHOBTB1	31163914	1.58e-08	0.0124789	30433	0.0705344	eqtl-a-ENSG00000072422	G	C	0.348221	0.00104869	31.9463
rs1354034	MARK2	56849749	2.89e-08	0.012237	31470	-0.0678909	eqtl-a-ENSG00000072518	C	T	0.618137	0.000977129	30.7784
rs72916323	MARK2	63697383	2.07e-17	0.0218347	25692	-0.185375	eqtl-a-ENSG00000072518	A	G	0.080385	0.00279765	72.0732
rs117532104	MARK2	63552051	3.59e-08	0.0311758	28408	-0.171779	eqtl-a-ENSG00000072518	C	T	0.0377967	0.00106758	30.3581
rs61801187	FCGR2B	161703992	3.75e-163	0.0287944	26393	0.783789	eqtl-a-ENSG00000072694	G	A	0.0423902	0.0273067	740.883
rs76883141	FCGR2B	160740094	1.57e-13	0.0474561	22354	0.350297	eqtl-a-ENSG00000072694	C	T	0.0159221	0.00243151	54.4816
rs114014204	FCGR2B	160880144	4.61e-10	0.0456488	15594	0.284488	eqtl-a-ENSG00000072694	T	C	0.0172502	0.00248446	38.8341
rs41270001	FCGR2B	161040994	7.36e-10	0.0500977	18102	0.308517	eqtl-a-ENSG00000072694	G	A	0.0142802	0.00209068	37.9206
rs4657125	FCGR2B	161909963	5.34e-75	0.0133033	26394	-0.24377	eqtl-a-ENSG00000072694	T	C	0.733439	0.0125616	335.744
rs141350127	FCGR2B	161653115	1.86e-09	0.0561574	9045	-0.337472	eqtl-a-ENSG00000072694	T	C	0.0113322	0.0039767	36.1048
rs9427039	FCGR2B	161390516	1e-200	0.0159233	25728	0.52332	eqtl-a-ENSG00000072694	A	G	0.15327	0.0402905	1080.03
rs149007767	FCGR2B	50370254	1.05e-08	0.0166623	24903	0.0953533	eqtl-a-ENSG00000072694	T	C	0.149708	0.00131335	32.7466
rs1669311	TRNT1	3225684	1.41e-23	0.0427192	21453	0.427509	eqtl-a-ENSG00000072756	A	G	0.980339	0.00464658	100.139
rs3762759	TRNT1	3171022	1e-200	0.0139402	31561	0.652792	eqtl-a-ENSG00000072756	T	C	0.196311	0.0649663	2192.72
rs1669338	TRNT1	3199635	6e-76	0.0157211	30475	0.289932	eqtl-a-ENSG00000072756	C	A	0.831732	0.0110373	340.093
rs13331	ACADVL	7093466	1e-200	0.0120835	28503	-0.403104	eqtl-a-ENSG00000072778	G	A	0.658507	0.0375772	1112.8
rs142046629	ACADVL	7267981	2.29e-09	0.028273	23025	-0.168954	eqtl-a-ENSG00000072778	T	C	0.046351	0.00154853	35.7072
rs78173576	ACADVL	7217099	1.11e-08	0.0354605	25114	-0.202586	eqtl-a-ENSG00000072778	G	T	0.0289436	0.00129792	32.6358
rs4253772	ACADVL	46627603	7.52e-21	0.0197812	31185	0.185276	eqtl-a-ENSG00000072778	T	C	0.0999617	0.00280522	87.7213
rs1354034	STK10	56849749	8.33e-12	0.0122301	31684	-0.0835661	eqtl-a-ENSG00000072786	C	T	0.618137	0.00147137	46.6845
rs3103583	STK10	171536970	1.34e-98	0.0179517	31684	-0.378339	eqtl-a-ENSG00000072786	T	C	0.121275	0.013825	444.144
rs6870231	STK10	171589913	1.14e-46	0.0118177	31684	-0.169523	eqtl-a-ENSG00000072786	T	C	0.498177	0.00645268	205.761
rs3812020	STK10	171491697	3.85e-15	0.0275154	31349	-0.216255	eqtl-a-ENSG00000072786	A	G	0.0489838	0.00196654	61.7665
rs17805277	ACAP1	7201753	1e-200	0.0187287	14263	-0.596535	eqtl-a-ENSG00000072818	T	G	0.105307	0.0664055	1014.37
rs188750247	ACAP1	7519010	3.93e-15	0.0499243	8715	-0.392245	eqtl-a-ENSG00000072818	T	G	0.0143565	0.00703328	61.7151
rs147340918	ACAP1	7176614	1.52e-09	0.0431706	10454	0.26085	eqtl-a-ENSG00000072818	G	A	0.0193317	0.00348024	36.5025
rs77119333	ACAP1	7203259	3.87e-18	0.0420733	10075	-0.365306	eqtl-a-ENSG00000072818	G	A	0.0203178	0.00742707	75.3727
rs150181061	ACAP1	7204212	7.74e-14	0.0268296	14167	0.200543	eqtl-a-ENSG00000072818	T	G	0.0516884	0.00392825	55.8631
rs10934228	SIDT1	113099461	1e-200	0.0114777	26493	-0.375565	eqtl-a-ENSG00000072858	G	C	0.492017	0.0388439	1070.6
rs9880039	SIDT1	112912421	1.85e-08	0.022529	26485	-0.126737	eqtl-a-ENSG00000072858	A	T	0.924693	0.00119345	31.6439
rs9823423	SIDT1	113419741	1.42e-19	0.0124261	26486	-0.11246	eqtl-a-ENSG00000072858	G	A	0.351978	0.00308297	81.9018
rs149110519	NDE1	144385777	4.25e-18	0.026587	20660	-0.23056	eqtl-a-ENSG00000072864	T	C	0.0526158	0.00362678	75.1947
rs149007767	NDE1	50370254	6.03e-14	0.0166484	25002	0.12499	eqtl-a-ENSG00000072864	T	C	0.149708	0.00224933	56.36
rs67212531	NDE1	15731277	4.02e-69	0.013455	25857	0.236435	eqtl-a-ENSG00000072864	C	T	0.258093	0.0118011	308.761
rs138482163	NDE1	15865734	1.72e-15	0.0351994	25987	0.280184	eqtl-a-ENSG00000072864	T	C	0.0293224	0.00243222	63.3553
rs71374758	NDE1	15081995	1.86e-16	0.0406714	6357	-0.334746	eqtl-a-ENSG00000072864	A	G	0.021787	0.0105438	67.7198
rs9923303	NDE1	15888130	1.33e-08	0.0145656	26609	-0.0827629	eqtl-a-ENSG00000072864	G	A	0.211188	0.00121188	32.2836
rs10187424	IRAG1	85794297	1.22e-13	0.0120322	31684	0.0892118	eqtl-a-ENSG00000072952	C	T	0.420816	0.00173205	54.9702
rs149110519	IRAG1	144385777	7.92e-35	0.0265158	25735	0.326433	eqtl-a-ENSG00000072952	T	C	0.0526158	0.0058547	151.546
rs149007767	IRAG1	50370254	3.7e-25	0.0166185	30077	-0.172195	eqtl-a-ENSG00000072952	T	C	0.149708	0.00355693	107.357
rs7846314	IRAG1	61650831	1.83e-08	0.0155303	31569	-0.0873935	eqtl-a-ENSG00000072952	T	A	0.178349	0.00100208	31.6644
rs77541067	IRAG1	10601828	2.48e-126	0.0410269	31004	-0.9809	eqtl-a-ENSG00000072952	C	T	0.0206526	0.0181034	571.589
rs117514142	IRAG1	10634502	1.47e-25	0.0451484	20571	0.471791	eqtl-a-ENSG00000072952	C	A	0.0175529	0.00528032	109.187
rs74909106	IRAG1	10465558	1.42e-15	0.0259536	30470	0.207216	eqtl-a-ENSG00000072952	A	G	0.0554243	0.00208771	63.7416
rs142385800	IRAG1	10490512	6.79e-14	0.0439473	24092	0.329249	eqtl-a-ENSG00000072952	T	C	0.0186149	0.00232435	56.124
rs3741041	IRAG1	10521764	1e-200	0.0112993	31684	-0.528858	eqtl-a-ENSG00000072952	C	T	0.400879	0.0646696	2190.52
rs138757723	IRAG1	10916643	7.42e-09	0.0455192	6107	-0.263151	eqtl-a-ENSG00000072952	A	G	0.0173571	0.0054428	33.4102
rs7210990	IRAG1	16170764	1.18e-20	0.0118748	31569	0.11066	eqtl-a-ENSG00000072952	A	C	0.481977	0.00274331	86.8363
rs2143606	IRAG1	42838550	3.57e-11	0.0118941	31684	0.0787496	eqtl-a-ENSG00000072952	G	A	0.480514	0.00138163	43.8335
rs12478601	TMEM38A	43721508	2.21e-22	0.0119981	31300	-0.116764	eqtl-a-ENSG00000072954	T	C	0.574604	0.00301673	94.7033
rs2293889	TMEM38A	116599199	1.51e-22	0.0121111	30792	-0.118327	eqtl-a-ENSG00000072954	G	T	0.600603	0.00309043	95.4492
rs73006573	TMEM38A	16785907	4.67e-11	0.0388892	29612	-0.255926	eqtl-a-ENSG00000072954	A	C	0.0239231	0.00146039	43.3053
rs149110519	PVR	144385777	5e-10	0.0266213	25735	0.165568	eqtl-a-ENSG00000073008	T	C	0.0526158	0.00150078	38.6777
rs149007767	PVR	50370254	7.63e-10	0.0166593	30077	-0.102493	eqtl-a-ENSG00000073008	T	C	0.149708	0.00125688	37.8483
rs7846314	PVR	61650831	3.07e-10	0.0155259	31569	0.0977417	eqtl-a-ENSG00000073008	T	A	0.178349	0.00125384	39.6295
rs79572806	PVR	45122146	2.67e-50	0.022504	31568	-0.335622	eqtl-a-ENSG00000073008	T	C	0.074397	0.00699657	222.41
rs12971551	PVR	45070575	3.45e-13	0.0160718	31234	0.116934	eqtl-a-ENSG00000073008	A	G	0.16329	0.00169196	52.9328
rs11057851	SCARB1	125328779	1.9e-43	0.0190085	26856	-0.262712	eqtl-a-ENSG00000073060	A	G	0.108502	0.00706228	190.999
rs4765624	SCARB1	125321199	1e-200	0.0115313	31353	-0.370631	eqtl-a-ENSG00000073060	G	A	0.542069	0.0318984	1033
rs4304886	SCARB1	125387851	1.32e-17	0.0125115	31353	-0.106873	eqtl-a-ENSG00000073060	A	G	0.342292	0.00232182	72.9608
rs10187424	PANX2	85794297	1.28e-09	0.0120399	31684	-0.0730764	eqtl-a-ENSG00000073150	C	T	0.420816	0.00116135	36.8367
rs12466022	PANX2	43359061	3.04e-08	0.013552	27399	-0.07507	eqtl-a-ENSG00000073150	A	C	0.260124	0.00111868	30.6828
rs149007767	PANX2	50370254	2.1e-11	0.0166552	30077	0.111573	eqtl-a-ENSG00000073150	T	C	0.149708	0.00148983	44.8735
rs2076138	PANX2	50692115	5.82e-23	0.0171135	27490	0.168848	eqtl-a-ENSG00000073150	C	T	0.139616	0.00352862	97.338
rs12163227	PANX2	50860573	1.49e-12	0.0194389	30116	0.137544	eqtl-a-ENSG00000073150	C	T	0.104289	0.00165967	50.0623
rs6010198	PANX2	50610628	1.13e-199	0.0131921	29947	0.397716	eqtl-a-ENSG00000073150	A	G	0.742421	0.0294564	908.844
rs1436136	ALPK1	113063526	1e-200	0.0115733	31465	0.350215	eqtl-a-ENSG00000073331	G	A	0.459461	0.0282793	915.646
rs185491582	ALPK1	113451374	1.08e-09	0.0409994	24275	-0.249974	eqtl-a-ENSG00000073331	T	C	0.0214793	0.00152901	37.1705
rs28600749	ALPK1	113262195	2.62e-46	0.0157606	31385	-0.225177	eqtl-a-ENSG00000073331	T	C	0.169205	0.00646197	204.115
rs3184504	ALPK1	111884608	5.57e-10	0.0119296	28204	-0.0739861	eqtl-a-ENSG00000073331	C	T	0.542056	0.0013619	38.4607
rs12600856	ALPK1	38163295	9.51e-21	0.0122269	31355	0.114218	eqtl-a-ENSG00000073331	C	T	0.379553	0.00277538	87.2587
rs117054360	SMARCE1	38259443	2.44e-14	0.038068	27004	-0.290268	eqtl-a-ENSG00000073584	T	C	0.0249669	0.0021484	58.1361
rs62066595	SMARCE1	38724215	1e-200	0.0112161	30902	-0.630207	eqtl-a-ENSG00000073584	G	A	0.358985	0.0926937	3156.85
rs75223106	SMARCE1	38834500	4.79e-145	0.02757	25638	0.707045	eqtl-a-ENSG00000073584	T	C	0.0467101	0.0250113	657.638
rs1053651	SMARCE1	37822311	1.71e-14	0.0131161	31563	-0.100611	eqtl-a-ENSG00000073584	C	A	0.712002	0.00186078	58.8375
rs185550275	SMARCE1	38884550	1.33e-15	0.0443107	21719	-0.354114	eqtl-a-ENSG00000073584	C	T	0.0182949	0.00293193	63.86
rs11653877	SMARCE1	38624278	1.11e-42	0.0238735	25731	-0.32691	eqtl-a-ENSG00000073584	A	G	0.0656468	0.00723459	187.495
rs7217240	GSDMB	38105334	1e-200	0.0133614	31240	0.792297	eqtl-a-ENSG00000073605	T	C	0.198089	0.101167	3515.96
rs12453656	GSDMB	37226399	4.61e-11	0.0152931	31684	-0.100673	eqtl-a-ENSG00000073605	G	A	0.185351	0.00136585	43.3319
rs571825	GSDMB	37303712	1.39e-26	0.0182711	31565	-0.194968	eqtl-a-ENSG00000073605	G	A	0.119555	0.00359441	113.86
rs75957101	GSDMB	38297985	3.71e-69	0.0314944	26240	-0.553568	eqtl-a-ENSG00000073605	G	T	0.0362627	0.0116367	308.917
rs34473775	GSDMB	37396201	1e-200	0.0130651	28326	-0.522319	eqtl-a-ENSG00000073605	T	G	0.752161	0.05341	1598.14
rs56124146	KDM5A	609329	2.89e-22	0.0229022	31529	-0.222247	eqtl-a-ENSG00000073614	G	A	0.0723183	0.00297791	94.1651
rs487252	KDM5A	357104	1e-200	0.0122591	31191	-0.389643	eqtl-a-ENSG00000073614	C	G	0.326694	0.0313721	1010.16
rs11835796	KDM5A	334342	3.21e-28	0.0131528	31644	-0.144884	eqtl-a-ENSG00000073614	T	C	0.28325	0.00381989	121.332
rs4668124	DHRS9	170066977	2.04e-21	0.0145176	31565	0.137964	eqtl-a-ENSG00000073737	A	C	0.21191	0.00285296	90.3055
rs3770586	DHRS9	169828995	1e-200	0.0115124	31684	-0.360602	eqtl-a-ENSG00000073737	T	C	0.490191	0.0300359	981.063
rs10192264	DHRS9	169965624	1.04e-85	0.0211264	31355	0.414506	eqtl-a-ENSG00000073737	T	C	0.0843798	0.0121284	384.931
rs56330463	DHRS9	148200011	2.74e-16	0.0120387	31569	0.0985287	eqtl-a-ENSG00000073737	C	T	0.582097	0.00211731	66.979
rs149110519	DHRS9	144385777	6.22e-58	0.0264179	25735	-0.42387	eqtl-a-ENSG00000073737	T	C	0.0526158	0.00990426	257.416
rs2158799	DHRS9	28277107	1.82e-10	0.0122818	31569	0.078311	eqtl-a-ENSG00000073737	G	C	0.625845	0.00128618	40.6531
rs149007767	DHRS9	50370254	8.05e-25	0.0166194	30077	0.170969	eqtl-a-ENSG00000073737	T	C	0.149708	0.00350626	105.822
rs7846314	DHRS9	61650831	5.94e-23	0.0154944	31569	0.152844	eqtl-a-ENSG00000073737	T	A	0.178349	0.00307291	97.3015
rs2998286	DHRS9	28780373	2.18e-10	0.0143262	31569	0.0909426	eqtl-a-ENSG00000073737	C	T	0.779099	0.00127485	40.2944
rs7310615	DHRS9	111865049	8.29e-14	0.0119136	28418	-0.0889408	eqtl-a-ENSG00000073737	G	C	0.537476	0.00195736	55.7295
rs77526211	DHRS9	40974023	6.12e-30	0.0291381	29277	-0.331207	eqtl-a-ENSG00000073737	A	G	0.0432109	0.00439377	129.195
rs689470	PTGS2	186641058	2.71e-188	0.0381208	30227	-1.11569	eqtl-a-ENSG00000073756	A	G	0.0235354	0.027557	856.514
rs35180943	PTGS2	186802791	2.55e-14	0.0147238	31141	0.112183	eqtl-a-ENSG00000073756	A	G	0.204585	0.00186068	58.0479
rs12037836	PTGS2	186966849	2.21e-92	0.0118529	31470	0.241636	eqtl-a-ENSG00000073756	C	T	0.571235	0.0130341	415.572
[truncated: 24,154 more rows]

## Sheet: Table S3
Table S3 Mesothelioma related genes screened by MR
exposure	outcome	method	nsnp	b	se	pval	lo_ci	up_ci	or	or_lci95	or_uci95
FGR	mesothelioma	MR Egger	9	-1.1424	1.38775	0.437536	-3.8624	1.5776	0.319053	0.0210176	4.8433
FGR	mesothelioma	Weighted median	9	-0.75387	0.615355	0.220538	-1.95997	0.452226	0.470542	0.140863	1.57181
FGR	mesothelioma	Inverse variance weighted	9	-0.303789	0.461567	0.51043	-1.20846	0.600883	0.738017	0.298657	1.82373
FGR	mesothelioma	Simple mode	9	-1.0064	0.890683	0.291246	-2.75214	0.739336	0.365532	0.0637912	2.09454
FGR	mesothelioma	Weighted mode	9	-0.953299	0.743141	0.235479	-2.40986	0.503258	0.385467	0.0898282	1.6541
CFH	mesothelioma	MR Egger	3	-2.11309	2.66602	0.573328	-7.33848	3.1123	0.120864	0.000650036	22.4726
CFH	mesothelioma	Weighted median	3	0.332613	0.921777	0.71822	-1.47407	2.1393	1.39461	0.228992	8.49345
CFH	mesothelioma	Inverse variance weighted	3	0.494901	0.811876	0.542141	-1.09637	2.08618	1.64034	0.33408	8.05407
CFH	mesothelioma	Simple mode	3	0.134817	1.09118	0.912967	-2.00389	2.27352	1.14433	0.13481	9.71356
CFH	mesothelioma	Weighted mode	3	0.222892	1.10864	0.859252	-1.95004	2.39583	1.24969	0.142268	10.9773
GCLC	mesothelioma	MR Egger	3	1.88286	3.63305	0.695601	-5.23791	9.00364	6.57229	0.00531133	8132.61
GCLC	mesothelioma	Weighted median	3	0.120346	0.538021	0.823003	-0.934174	1.17487	1.12789	0.39291	3.23771
GCLC	mesothelioma	Inverse variance weighted	3	0.143689	0.98095	0.883543	-1.77897	2.06635	1.15452	0.168811	7.89596
GCLC	mesothelioma	Simple mode	3	-1.84083	1.38456	0.315039	-4.55457	0.8729	0.158685	0.010519	2.39384
GCLC	mesothelioma	Weighted mode	3	1.20759	0.629999	0.195309	-0.0272028	2.44239	3.34543	0.973164	11.5005
ENPP4	mesothelioma	MR Egger	4	0.133662	0.384507	0.761301	-0.619971	0.887296	1.14301	0.53796	2.42855
ENPP4	mesothelioma	Weighted median	4	-0.156257	0.180594	0.386907	-0.510222	0.197707	0.855339	0.600362	1.21861
ENPP4	mesothelioma	Inverse variance weighted	4	-0.196043	0.240047	0.414108	-0.666536	0.27445	0.821977	0.513484	1.31581
ENPP4	mesothelioma	Simple mode	4	-0.316769	0.321496	0.397126	-0.946901	0.313363	0.728499	0.387941	1.36802
ENPP4	mesothelioma	Weighted mode	4	-0.1535	0.168031	0.428328	-0.482841	0.175841	0.857701	0.617028	1.19225
LAP3	mesothelioma	MR Egger	8	0.432447	0.524346	0.44107	-0.595272	1.46017	1.54102	0.551413	4.30667
LAP3	mesothelioma	Weighted median	8	-0.173235	0.309088	0.575159	-0.779047	0.432578	0.84094	0.458843	1.54123
LAP3	mesothelioma	Inverse variance weighted	8	-0.398971	0.410386	0.330959	-1.20333	0.405385	0.67101	0.300194	1.49988
LAP3	mesothelioma	Simple mode	8	-0.0624579	0.613601	0.921778	-1.26512	1.1402	0.939453	0.282206	3.1274
LAP3	mesothelioma	Weighted mode	8	-0.114381	0.274819	0.689725	-0.653027	0.424265	0.891918	0.520468	1.52847
AOC1	mesothelioma	MR Egger	5	-0.959535	1.56824	0.583884	-4.03329	2.11422	0.383071	0.017716	8.28311
AOC1	mesothelioma	Weighted median	5	0.116113	0.288737	0.687581	-0.449811	0.682036	1.12312	0.637749	1.9779
AOC1	mesothelioma	Inverse variance weighted	5	0.164078	0.264151	0.534498	-0.353657	0.681814	1.17831	0.702115	1.97746
AOC1	mesothelioma	Simple mode	5	0.799405	0.542716	0.214751	-0.264318	1.86313	2.22422	0.76773	6.44386
AOC1	mesothelioma	Weighted mode	5	0.00243116	0.316273	0.994235	-0.617464	0.622327	1.00243	0.53931	1.86326
MAD1L1	mesothelioma	MR Egger	6	-0.987689	2.62872	0.726194	-6.13998	4.1646	0.372436	0.00215496	64.3671
MAD1L1	mesothelioma	Weighted median	6	0.142185	0.302985	0.63887	-0.451667	0.736036	1.15279	0.636566	2.08764
MAD1L1	mesothelioma	Inverse variance weighted	6	0.0454	0.312421	0.884461	-0.566945	0.657745	1.04645	0.567256	1.93043
MAD1L1	mesothelioma	Simple mode	6	0.73658	0.572851	0.254834	-0.386208	1.85937	2.08878	0.679629	6.41968
MAD1L1	mesothelioma	Weighted mode	6	0.156909	0.299826	0.623099	-0.430751	0.744568	1.16989	0.650021	2.10553
SNX11	mesothelioma	MR Egger	5	-0.817517	0.331879	0.0906017	-1.468	-0.167034	0.441527	0.230386	0.846171
SNX11	mesothelioma	Weighted median	5	-0.328723	0.238298	0.167752	-0.795787	0.138341	0.719843	0.451226	1.14837
SNX11	mesothelioma	Inverse variance weighted	5	-0.305181	0.234924	0.193921	-0.765632	0.155269	0.73699	0.46504	1.16797
SNX11	mesothelioma	Simple mode	5	-0.39433	0.243388	0.18051	-0.87137	0.0827091	0.674131	0.418378	1.08623
SNX11	mesothelioma	Weighted mode	5	-0.359882	0.235063	0.20052	-0.820605	0.100841	0.697759	0.440165	1.1061
TMEM176A	mesothelioma	MR Egger	10	0.148503	0.418055	0.731605	-0.670884	0.967891	1.1601	0.511256	2.63239
TMEM176A	mesothelioma	Weighted median	10	0.307975	0.278579	0.268932	-0.238039	0.853989	1.36067	0.788172	2.349
TMEM176A	mesothelioma	Inverse variance weighted	10	0.238737	0.213996	0.264587	-0.180695	0.658168	1.26964	0.83469	1.93125
TMEM176A	mesothelioma	Simple mode	10	0.351501	0.449347	0.454156	-0.529218	1.23222	1.4212	0.589065	3.42884
TMEM176A	mesothelioma	Weighted mode	10	0.157672	0.282021	0.589745	-0.395088	0.710433	1.17078	0.673621	2.03487
M6PR	mesothelioma	MR Egger	5	-0.265427	0.653633	0.711914	-1.54655	1.01569	0.766879	0.212982	2.76128
M6PR	mesothelioma	Weighted median	5	0.220541	0.273045	0.419258	-0.314627	0.755709	1.24675	0.730061	2.12912
M6PR	mesothelioma	Inverse variance weighted	5	0.176407	0.355183	0.619425	-0.519751	0.872565	1.19292	0.594669	2.39304
M6PR	mesothelioma	Simple mode	5	-0.941344	1.12828	0.45103	-3.15277	1.27008	0.390103	0.0427336	3.56114
M6PR	mesothelioma	Weighted mode	5	0.235292	0.273224	0.437706	-0.300227	0.77081	1.26528	0.74065	2.16152
CYP26B1	mesothelioma	MR Egger	4	0.25752	0.288853	0.466717	-0.308632	0.823672	1.29372	0.734451	2.27885
CYP26B1	mesothelioma	Weighted median	4	0.0884491	0.136619	0.517363	-0.179323	0.356222	1.09248	0.835836	1.42792
CYP26B1	mesothelioma	Inverse variance weighted	4	0.0420132	0.132299	0.750816	-0.217292	0.301319	1.04291	0.804695	1.35164
CYP26B1	mesothelioma	Simple mode	4	0.0542922	0.246934	0.840087	-0.429699	0.538283	1.05579	0.650705	1.71306
CYP26B1	mesothelioma	Weighted mode	4	0.107019	0.139532	0.498925	-0.166465	0.380502	1.11296	0.846653	1.46302
DBNDD1	mesothelioma	MR Egger	4	-0.0245192	0.53724	0.967745	-1.07751	1.02847	0.975779	0.340442	2.79679
DBNDD1	mesothelioma	Weighted median	4	0.532614	0.323485	0.0996635	-0.101417	1.16665	1.70338	0.903556	3.2112
DBNDD1	mesothelioma	Inverse variance weighted	4	0.584856	0.296078	0.0482292	0.00454284	1.16517	1.79473	1.00455	3.20647
DBNDD1	mesothelioma	Simple mode	4	0.827709	0.539937	0.222817	-0.230568	1.88599	2.28807	0.794082	6.59285
DBNDD1	mesothelioma	Weighted mode	4	0.438864	0.330742	0.276494	-0.209389	1.08712	1.55094	0.811079	2.96571
ALS2	mesothelioma	MR Egger	5	-0.28325	0.649009	0.692023	-1.55531	0.988808	0.753331	0.211124	2.68803
ALS2	mesothelioma	Weighted median	5	-0.262611	0.408076	0.519878	-1.06244	0.537218	0.769041	0.345612	1.71124
ALS2	mesothelioma	Inverse variance weighted	5	-0.0747815	0.364259	0.83734	-0.78873	0.639167	0.927946	0.454422	1.8949
ALS2	mesothelioma	Simple mode	5	-0.0552686	0.827489	0.949953	-1.67715	1.56661	0.946231	0.186906	4.79038
ALS2	mesothelioma	Weighted mode	5	-0.366374	0.39447	0.405578	-1.13953	0.406788	0.693244	0.319968	1.50199
CFLAR	mesothelioma	MR Egger	3	-5.6229	9.5199	0.660355	-24.2819	13.0361	0.00361416	2.84775e-11	458683
CFLAR	mesothelioma	Weighted median	3	-0.905762	1.34214	0.499762	-3.53636	1.72483	0.404234	0.0291192	5.61159
CFLAR	mesothelioma	Inverse variance weighted	3	-0.0711484	1.34764	0.957895	-2.71252	2.57022	0.931324	0.0663696	13.0687
CFLAR	mesothelioma	Simple mode	3	-1.42788	1.90026	0.530791	-5.15239	2.29663	0.239817	0.00578556	9.94064
CFLAR	mesothelioma	Weighted mode	3	-1.39898	1.63859	0.483171	-4.61061	1.81265	0.246848	0.00994575	6.12664
TFPI	mesothelioma	MR Egger	3	-2.13598	5.03663	0.744653	-12.0078	7.73582	0.118129	6.09667e-06	2288.88
TFPI	mesothelioma	Weighted median	3	0.515851	1.15373	0.654793	-1.74547	2.77717	1.67506	0.174563	16.0735
TFPI	mesothelioma	Inverse variance weighted	3	0.923611	1.32106	0.484461	-1.66566	3.51288	2.51837	0.189066	33.5447
TFPI	mesothelioma	Simple mode	3	-0.283167	1.83505	0.89153	-3.87986	3.31352	0.753394	0.0206538	27.4818
TFPI	mesothelioma	Weighted mode	3	-0.283167	1.94507	0.8976	-4.09551	3.52918	0.753394	0.0166473	34.0959
ARF5	mesothelioma	MR Egger	3	1.42734	4.84484	0.817605	-8.06854	10.9232	4.1676	0.000313241	55449
ARF5	mesothelioma	Weighted median	3	-0.370526	0.874939	0.671939	-2.08541	1.34435	0.690371	0.124257	3.83571
ARF5	mesothelioma	Inverse variance weighted	3	-0.204885	0.76491	0.788811	-1.70411	1.29434	0.814741	0.181935	3.64858
ARF5	mesothelioma	Simple mode	3	-0.336947	1.11018	0.790166	-2.5129	1.83901	0.713946	0.0810326	6.2903
ARF5	mesothelioma	Weighted mode	3	-0.492801	1.03526	0.680991	-2.5219	1.5363	0.610913	0.0803068	4.64736
CD38	mesothelioma	MR Egger	3	7.14642	10.1355	0.609032	-12.7192	27.0121	1269.56	2.99307e-06	5.38504e+11
CD38	mesothelioma	Weighted median	3	-1.58635	1.22377	0.194879	-3.98493	0.812239	0.204672	0.0185937	2.25295
CD38	mesothelioma	Inverse variance weighted	3	-2.35067	1.11441	0.0349144	-4.53491	-0.166437	0.0953051	0.0107279	0.846676
CD38	mesothelioma	Simple mode	3	-1.38553	1.30405	0.399343	-3.94148	1.17042	0.250192	0.0194195	3.22334
CD38	mesothelioma	Weighted mode	3	-1.42972	1.38137	0.409414	-4.13721	1.27778	0.239377	0.0159674	3.58865
RBM6	mesothelioma	MR Egger	4	0.038934	0.473046	0.9419	-0.888235	0.966103	1.0397	0.411381	2.62769
RBM6	mesothelioma	Weighted median	4	-0.0625401	0.344391	0.8559	-0.737546	0.612466	0.939375	0.478286	1.84498
RBM6	mesothelioma	Inverse variance weighted	4	-0.0403177	0.326491	0.901721	-0.68024	0.599605	0.960484	0.506495	1.8214
RBM6	mesothelioma	Simple mode	4	-0.193807	0.706796	0.801724	-1.57913	1.19151	0.823817	0.206155	3.29206
RBM6	mesothelioma	Weighted mode	4	-0.0672889	0.341453	0.856371	-0.736537	0.601959	0.934925	0.478769	1.82569
ARHGAP33	mesothelioma	MR Egger	3	0.214868	0.429826	0.704886	-0.62759	1.05733	1.2397	0.533877	2.87866
ARHGAP33	mesothelioma	Weighted median	3	-0.314259	0.235243	0.181585	-0.775336	0.146818	0.73033	0.460549	1.15814
ARHGAP33	mesothelioma	Inverse variance weighted	3	-0.339301	0.284092	0.232347	-0.896122	0.217519	0.712268	0.408149	1.24299
ARHGAP33	mesothelioma	Simple mode	3	-0.323484	0.294418	0.386484	-0.900543	0.253575	0.723624	0.406349	1.28862
ARHGAP33	mesothelioma	Weighted mode	3	-0.299238	0.269425	0.382355	-0.827311	0.228835	0.741383	0.437223	1.25714
PDK4	mesothelioma	MR Egger	4	1.7584	2.92603	0.60891	-3.97663	7.49342	5.80312	0.0187488	1796.18
PDK4	mesothelioma	Weighted median	4	-0.335705	0.454663	0.460296	-1.22684	0.555435	0.714834	0.293216	1.7427
PDK4	mesothelioma	Inverse variance weighted	4	-0.660149	0.492986	0.180544	-1.6264	0.306104	0.516774	0.196636	1.35812
PDK4	mesothelioma	Simple mode	4	-0.603921	0.833376	0.521061	-2.23734	1.0295	0.546664	0.106742	2.79966
PDK4	mesothelioma	Weighted mode	4	-0.343636	0.486957	0.531249	-1.29807	0.610801	0.709187	0.273058	1.84191
SLC22A16	mesothelioma	MR Egger	4	-0.148749	0.393234	0.741605	-0.919488	0.621989	0.861785	0.398723	1.86263
SLC22A16	mesothelioma	Weighted median	4	-0.0541496	0.235323	0.818008	-0.515383	0.407084	0.94729	0.597272	1.50243
SLC22A16	mesothelioma	Inverse variance weighted	4	-0.0468028	0.210879	0.82436	-0.460126	0.366521	0.954276	0.631204	1.44271
SLC22A16	mesothelioma	Simple mode	4	0.195685	0.32535	0.589946	-0.442001	0.833372	1.21614	0.642749	2.30106
SLC22A16	mesothelioma	Weighted mode	4	-0.163541	0.271611	0.589562	-0.695899	0.368816	0.849131	0.498626	1.44602
SLC25A13	mesothelioma	MR Egger	3	-0.566402	0.632032	0.534829	-1.80519	0.672381	0.567564	0.164444	1.9589
SLC25A13	mesothelioma	Weighted median	3	-0.26739	0.31252	0.392223	-0.87993	0.34515	0.765374	0.414812	1.4122
SLC25A13	mesothelioma	Inverse variance weighted	3	-0.237707	0.307309	0.43922	-0.840034	0.364619	0.788433	0.431696	1.43997
SLC25A13	mesothelioma	Simple mode	3	-0.410801	0.572768	0.547691	-1.53343	0.711824	0.663119	0.215795	2.03771
SLC25A13	mesothelioma	Weighted mode	3	-0.272059	0.317359	0.481627	-0.894082	0.349964	0.761809	0.408983	1.41902
ST7	mesothelioma	MR Egger	3	-0.0374932	7.94988	0.996998	-15.6193	15.5443	0.963201	1.64681e-07	5.63364e+06
ST7	mesothelioma	Weighted median	3	-0.305083	0.750213	0.684257	-1.7755	1.16533	0.737062	0.169399	3.207
ST7	mesothelioma	Inverse variance weighted	3	-0.519294	0.818646	0.525864	-2.12384	1.08525	0.594941	0.119572	2.96019
ST7	mesothelioma	Simple mode	3	-0.405955	1.02063	0.729252	-2.40638	1.59447	0.66634	0.0901409	4.92572
ST7	mesothelioma	Weighted mode	3	-0.20737	0.740845	0.80584	-1.65943	1.24469	0.812719	0.190248	3.47185
SLC4A1	mesothelioma	MR Egger	7	-2.45416	1.82206	0.235832	-6.02539	1.11708	0.0859354	0.0024166	3.0559
SLC4A1	mesothelioma	Weighted median	7	0.691819	0.759921	0.362621	-0.797627	2.18127	1.99735	0.450396	8.8575
SLC4A1	mesothelioma	Inverse variance weighted	7	0.0947055	0.708226	0.893622	-1.29342	1.48283	1.09934	0.274332	4.40539
SLC4A1	mesothelioma	Simple mode	7	1.1219	1.44257	0.46629	-1.70554	3.94934	3.07069	0.181675	51.901
SLC4A1	mesothelioma	Weighted mode	7	0.948247	0.883825	0.324564	-0.784049	2.68054	2.58118	0.456554	14.593
SKAP2	mesothelioma	MR Egger	11	-0.186572	0.871628	0.835279	-1.89496	1.52182	0.829799	0.150324	4.58055
SKAP2	mesothelioma	Weighted median	11	0.136554	0.179993	0.448053	-0.216232	0.48934	1.14632	0.805549	1.63124
SKAP2	mesothelioma	Inverse variance weighted	11	-0.00643694	0.182569	0.971874	-0.364273	0.351399	0.993584	0.694702	1.42105
SKAP2	mesothelioma	Simple mode	11	0.635417	0.374497	0.120602	-0.0985973	1.36943	1.88781	0.906108	3.93312
SKAP2	mesothelioma	Weighted mode	11	0.102936	0.17649	0.57265	-0.242985	0.448857	1.10842	0.784283	1.56652
POLR2J	mesothelioma	MR Egger	6	-0.776515	0.629982	0.285219	-2.01128	0.45825	0.460006	0.133817	1.5813
POLR2J	mesothelioma	Weighted median	6	-0.104503	0.181434	0.564625	-0.460114	0.251108	0.900772	0.631212	1.28545
POLR2J	mesothelioma	Inverse variance weighted	6	-0.0644308	0.168555	0.702274	-0.394799	0.265938	0.937601	0.673815	1.30465
POLR2J	mesothelioma	Simple mode	6	-0.0892938	0.294944	0.774272	-0.667384	0.488797	0.914577	0.513049	1.63035
POLR2J	mesothelioma	Weighted mode	6	-0.104316	0.169001	0.564091	-0.435559	0.226926	0.90094	0.646903	1.25474
MEOX1	mesothelioma	MR Egger	4	-2.74983	2.40447	0.371202	-7.46259	1.96293	0.0639385	0.000574166	7.12012
MEOX1	mesothelioma	Weighted median	4	-0.249025	1.01596	0.806369	-2.24031	1.74226	0.77956	0.106425	5.71023
MEOX1	mesothelioma	Inverse variance weighted	4	0.360913	0.832246	0.664534	-1.27029	1.99212	1.43464	0.28075	7.33103
MEOX1	mesothelioma	Simple mode	4	-0.523573	1.53821	0.756013	-3.53847	2.49132	0.5924	0.0290579	12.0772
MEOX1	mesothelioma	Weighted mode	4	-0.618799	1.36246	0.680548	-3.28923	2.05163	0.538591	0.0372826	7.78058
LIG3	mesothelioma	MR Egger	4	0.296169	0.718747	0.72026	-1.11257	1.70491	1.3447	0.328711	5.50091
LIG3	mesothelioma	Weighted median	4	-0.243343	0.314608	0.439238	-0.859975	0.373288	0.784002	0.423173	1.4525
LIG3	mesothelioma	Inverse variance weighted	4	-0.394725	0.292176	0.176702	-0.96739	0.177941	0.673866	0.380074	1.19476
LIG3	mesothelioma	Simple mode	4	-0.214049	0.575614	0.734709	-1.34225	0.914155	0.807309	0.261257	2.49467
LIG3	mesothelioma	Weighted mode	4	-0.19349	0.327064	0.59574	-0.834536	0.447555	0.824078	0.434076	1.56448
RPAP3	mesothelioma	MR Egger	4	-0.812719	0.360411	0.152822	-1.51913	-0.106313	0.44365	0.218903	0.899143
RPAP3	mesothelioma	Weighted median	4	-0.33797	0.250302	0.176936	-0.828561	0.152622	0.713217	0.436677	1.16488
RPAP3	mesothelioma	Inverse variance weighted	4	-0.344063	0.271473	0.205015	-0.876149	0.188024	0.708884	0.416383	1.20686
RPAP3	mesothelioma	Simple mode	4	0.776921	0.84427	0.42532	-0.877849	2.43169	2.17477	0.415676	11.3781
RPAP3	mesothelioma	Weighted mode	4	-0.472906	0.261652	0.16843	-0.985743	0.0399312	0.623189	0.373162	1.04074
ATOSB	mesothelioma	Inverse variance weighted	2	-0.405	1.02666	0.693224	-2.41725	1.60725	0.666977	0.0891666	4.98907
PRKAR2B	mesothelioma	MR Egger	5	0.171758	0.679169	0.816689	-1.15941	1.50293	1.18739	0.31367	4.49483
PRKAR2B	mesothelioma	Weighted median	5	0.310956	0.361216	0.389316	-0.397027	1.01894	1.36473	0.672316	2.77025
PRKAR2B	mesothelioma	Inverse variance weighted	5	0.289003	0.34438	0.401359	-0.385983	0.963989	1.3351	0.679782	2.62213
PRKAR2B	mesothelioma	Simple mode	5	0.42787	0.678069	0.562292	-0.901146	1.75689	1.53399	0.406104	5.79436
PRKAR2B	mesothelioma	Weighted mode	5	0.142031	0.403773	0.742767	-0.649364	0.933426	1.15261	0.522378	2.54321
MSL3	mesothelioma	MR Egger	3	5.07306	2.94422	0.33477	-0.697615	10.8437	159.663	0.497771	51212.6
MSL3	mesothelioma	Weighted median	3	-0.627557	0.816277	0.44201	-2.22746	0.972345	0.533895	0.107802	2.64414
MSL3	mesothelioma	Inverse variance weighted	3	-0.400003	0.974253	0.681385	-2.30954	1.50953	0.670318	0.0993071	4.52462
MSL3	mesothelioma	Simple mode	3	-1.90088	1.5676	0.349079	-4.97337	1.17162	0.149438	0.00691976	3.22723
MSL3	mesothelioma	Weighted mode	3	0.840854	0.981625	0.481922	-1.08313	2.76484	2.31835	0.338534	15.8765
TSPOAP1	mesothelioma	MR Egger	5	1.04935	1.35335	0.494629	-1.60322	3.70192	2.8558	0.201248	40.525
TSPOAP1	mesothelioma	Weighted median	5	0.556656	0.670722	0.406575	-0.757959	1.87127	1.74483	0.468622	6.49655
TSPOAP1	mesothelioma	Inverse variance weighted	5	0.457296	0.566121	0.419223	-0.652301	1.56689	1.5798	0.520846	4.79173
TSPOAP1	mesothelioma	Simple mode	5	0.350392	0.983424	0.739616	-1.57712	2.2779	1.41962	0.206569	9.7562
TSPOAP1	mesothelioma	Weighted mode	5	0.616793	0.757235	0.461054	-0.867388	2.10097	1.85298	0.420047	8.17413
MPO	mesothelioma	MR Egger	9	0.0498471	0.379846	0.899286	-0.69465	0.794344	1.05111	0.499249	2.21299
MPO	mesothelioma	Weighted median	9	0.127552	0.278511	0.646969	-0.418331	0.673434	1.13604	0.658145	1.96096
MPO	mesothelioma	Inverse variance weighted	9	0.126817	0.258832	0.624163	-0.380493	0.634127	1.13521	0.683524	1.88538
MPO	mesothelioma	Simple mode	9	0.921426	0.748875	0.253492	-0.546369	2.38922	2.51287	0.579048	10.905
MPO	mesothelioma	Weighted mode	9	0.128676	0.308143	0.687233	-0.475284	0.732636	1.13732	0.621708	2.08056
ABCB4	mesothelioma	MR Egger	3	-1.62962	0.802706	0.291374	-3.20292	-0.056311	0.196005	0.0406434	0.945245
ABCB4	mesothelioma	Weighted median	3	-0.326775	0.4431	0.460833	-1.19525	0.5417	0.721246	0.302628	1.71893
ABCB4	mesothelioma	Inverse variance weighted	3	-0.179675	0.675931	0.790379	-1.5045	1.14515	0.835542	0.222128	3.14291
ABCB4	mesothelioma	Simple mode	3	0.411724	1.5997	0.820949	-2.72368	3.54713	1.50942	0.0656325	34.7137
ABCB4	mesothelioma	Weighted mode	3	-0.391887	0.470966	0.492888	-1.31498	0.531206	0.67578	0.26848	1.70098
SOX8	mesothelioma	MR Egger	4	-0.895647	2.48148	0.752709	-5.75934	3.96805	0.408343	0.00315318	52.8813
SOX8	mesothelioma	Weighted median	4	-0.051353	0.528906	0.922653	-1.08801	0.985302	0.949943	0.336887	2.67862
SOX8	mesothelioma	Inverse variance weighted	4	-0.330219	0.678466	0.626461	-1.66001	0.999574	0.718766	0.190137	2.71712
SOX8	mesothelioma	Simple mode	4	0.327785	0.886833	0.73622	-1.41041	2.06598	1.38789	0.244044	7.89301
SOX8	mesothelioma	Weighted mode	4	0.14521	0.593278	0.82243	-1.01761	1.30803	1.15628	0.361456	3.6989
ITGAL	mesothelioma	Inverse variance weighted	2	0.435771	1.11455	0.695809	-1.74875	2.62029	1.54615	0.173992	13.7397
ITGA2B	mesothelioma	MR Egger	14	-0.0185799	0.26772	0.945814	-0.543311	0.506151	0.981592	0.580822	1.65889
ITGA2B	mesothelioma	Weighted median	14	0.174151	0.211834	0.411013	-0.241043	0.589345	1.19024	0.785808	1.80281
ITGA2B	mesothelioma	Inverse variance weighted	14	0.249024	0.163692	0.128186	-0.0718123	0.56986	1.28277	0.930706	1.76802
ITGA2B	mesothelioma	Simple mode	14	0.314821	0.322669	0.347032	-0.317611	0.947252	1.37001	0.727886	2.57861
ITGA2B	mesothelioma	Weighted mode	14	0.173569	0.185885	0.367456	-0.190766	0.537904	1.18954	0.826326	1.71241
GDE1	mesothelioma	MR Egger	7	0.108664	0.282441	0.716258	-0.444921	0.662248	1.11479	0.640875	1.93915
GDE1	mesothelioma	Weighted median	7	0.197082	0.253342	0.436611	-0.299469	0.693633	1.21784	0.741212	2.00097
GDE1	mesothelioma	Inverse variance weighted	7	0.242718	0.226097	0.283042	-0.200433	0.685869	1.27471	0.818377	1.9855
GDE1	mesothelioma	Simple mode	7	0.216384	0.347065	0.555921	-0.463864	0.896631	1.24158	0.628849	2.45133
GDE1	mesothelioma	Weighted mode	7	0.198062	0.252563	0.462745	-0.296961	0.693084	1.21904	0.743073	1.99987
REX1BD	mesothelioma	MR Egger	4	-0.538656	0.624792	0.479475	-1.76325	0.685936	0.583532	0.171487	1.98563
REX1BD	mesothelioma	Weighted median	4	0.102211	0.236561	0.665691	-0.361448	0.565869	1.10762	0.696667	1.76098
REX1BD	mesothelioma	Inverse variance weighted	4	0.15221	0.237595	0.521763	-0.313476	0.617897	1.16441	0.730902	1.85502
REX1BD	mesothelioma	Simple mode	4	2.02683	0.577701	0.0392419	0.894534	3.15912	7.58997	2.4462	23.5499
REX1BD	mesothelioma	Weighted mode	4	0.097541	0.237199	0.708523	-0.367369	0.562451	1.10246	0.692554	1.75497
SPATA20	mesothelioma	MR Egger	7	0.0667056	0.316375	0.841333	-0.553389	0.6868	1.06898	0.574998	1.98735
SPATA20	mesothelioma	Weighted median	7	0.167766	0.202564	0.407549	-0.229258	0.564791	1.18266	0.795123	1.75908
SPATA20	mesothelioma	Inverse variance weighted	7	0.181544	0.174032	0.296873	-0.15956	0.522648	1.19907	0.852519	1.68649
SPATA20	mesothelioma	Simple mode	7	0.304115	0.272677	0.307392	-0.230332	0.838563	1.35542	0.79427	2.31304
SPATA20	mesothelioma	Weighted mode	7	0.17279	0.214499	0.451236	-0.247628	0.593209	1.18862	0.780651	1.80979
AGK	mesothelioma	MR Egger	3	0.808877	1.13633	0.606173	-1.41833	3.03609	2.24538	0.242117	20.8236
AGK	mesothelioma	Weighted median	3	0.241378	0.540304	0.65506	-0.817618	1.30037	1.273	0.441482	3.67067
AGK	mesothelioma	Inverse variance weighted	3	0.43241	0.517681	0.403558	-0.582245	1.44707	1.54097	0.558643	4.25062
AGK	mesothelioma	Simple mode	3	0.241842	0.780555	0.78599	-1.28804	1.77173	1.27359	0.27581	5.88102
AGK	mesothelioma	Weighted mode	3	0.239472	0.620588	0.736765	-0.97688	1.45582	1.27058	0.376484	4.28802
ALDH3B1	mesothelioma	MR Egger	5	0.935907	0.759693	0.305722	-0.553092	2.42491	2.54952	0.575169	11.3012
ALDH3B1	mesothelioma	Weighted median	5	0.526666	0.522019	0.313021	-0.496491	1.54982	1.69328	0.608663	4.71064
ALDH3B1	mesothelioma	Inverse variance weighted	5	0.497094	0.474716	0.295035	-0.43335	1.42754	1.64394	0.648334	4.16842
ALDH3B1	mesothelioma	Simple mode	5	1.00111	0.772235	0.26458	-0.512473	2.51469	2.7213	0.599012	12.3628
ALDH3B1	mesothelioma	Weighted mode	5	0.549749	0.579907	0.396813	-0.586869	1.68637	1.73282	0.556065	5.39983
FARP2	mesothelioma	MR Egger	3	-0.20749	0.616263	0.793245	-1.41537	1.00038	0.812621	0.242837	2.71933
FARP2	mesothelioma	Weighted median	3	0.370996	0.354173	0.29487	-0.323184	1.06518	1.44918	0.723841	2.90135
FARP2	mesothelioma	Inverse variance weighted	3	0.417484	0.334289	0.211712	-0.237722	1.07269	1.51814	0.788422	2.92323
FARP2	mesothelioma	Simple mode	3	0.67948	0.650007	0.405589	-0.594534	1.95349	1.97285	0.55182	7.05328
FARP2	mesothelioma	Weighted mode	3	0.326815	0.346275	0.444895	-0.351884	1.00551	1.38655	0.703362	2.73331
GGCT	mesothelioma	Inverse variance weighted	2	-0.270852	0.321981	0.400233	-0.901934	0.36023	0.762729	0.405784	1.43366
TBXA2R	mesothelioma	MR Egger	3	-1.34681	2.60417	0.696147	-6.45098	3.75737	0.26007	0.00157898	42.8355
TBXA2R	mesothelioma	Weighted median	3	-0.422859	0.73191	0.563435	-1.8574	1.01168	0.655171	0.156077	2.75023
TBXA2R	mesothelioma	Inverse variance weighted	3	-0.547464	0.634689	0.388374	-1.79146	0.696527	0.578415	0.166717	2.00677
TBXA2R	mesothelioma	Simple mode	3	0.138629	1.07653	0.909319	-1.97137	2.24863	1.1487	0.139265	9.47476
TBXA2R	mesothelioma	Weighted mode	3	0.124058	1.01645	0.914018	-1.86819	2.11631	1.13208	0.154403	8.30043
IFRD1	mesothelioma	MR Egger	7	0.11393	0.351686	0.759085	-0.575374	0.803234	1.12067	0.562494	2.23275
IFRD1	mesothelioma	Weighted median	7	-0.224195	0.210932	0.287837	-0.63762	0.189231	0.79916	0.528549	1.20832
IFRD1	mesothelioma	Inverse variance weighted	7	-0.262007	0.190646	0.169345	-0.635673	0.111659	0.769506	0.529579	1.11813
IFRD1	mesothelioma	Simple mode	7	-0.0307367	0.421492	0.944237	-0.856861	0.795387	0.969731	0.424493	2.2153
IFRD1	mesothelioma	Weighted mode	7	-0.223886	0.202761	0.311816	-0.621298	0.173526	0.799407	0.537247	1.18949
VPS41	mesothelioma	MR Egger	3	-1.17999	0.944343	0.429668	-3.0309	0.67092	0.307281	0.048272	1.95604
VPS41	mesothelioma	Weighted median	3	-0.413733	0.432508	0.338774	-1.26145	0.433982	0.661177	0.283243	1.54339
VPS41	mesothelioma	Inverse variance weighted	3	-0.356667	0.403795	0.37708	-1.1481	0.43477	0.700005	0.317237	1.54461
VPS41	mesothelioma	Simple mode	3	-0.121572	0.658464	0.870546	-1.41216	1.16902	0.885527	0.243616	3.21883
VPS41	mesothelioma	Weighted mode	3	-0.523244	0.486161	0.394391	-1.47612	0.429632	0.592595	0.228523	1.53669
ELAC2	mesothelioma	MR Egger	3	-2.0256	0.980501	0.286994	-3.94738	-0.10382	0.131914	0.0193051	0.901387
ELAC2	mesothelioma	Weighted median	3	-0.55769	0.32808	0.0891576	-1.20073	0.0853473	0.57253	0.300976	1.0891
ELAC2	mesothelioma	Inverse variance weighted	3	-0.543851	0.452811	0.22973	-1.43136	0.343659	0.580509	0.238984	1.4101
ELAC2	mesothelioma	Simple mode	3	1.10093	1.0429	0.401823	-0.943163	3.14502	3.00696	0.389394	23.2201
ELAC2	mesothelioma	Weighted mode	3	-0.738875	0.352583	0.171093	-1.42994	-0.0478121	0.477651	0.239324	0.953313
MARK4	mesothelioma	MR Egger	4	-1.63304	1.00379	0.245288	-3.60046	0.334384	0.195335	0.0273112	1.39708
MARK4	mesothelioma	Weighted median	4	0.0724373	0.296997	0.807309	-0.509678	0.654552	1.07513	0.600689	1.92428
MARK4	mesothelioma	Inverse variance weighted	4	0.112909	0.315149	0.720139	-0.504784	0.730602	1.11953	0.603636	2.07633
MARK4	mesothelioma	Simple mode	4	0.988047	0.798538	0.303988	-0.577087	2.55318	2.68598	0.561531	12.8479
MARK4	mesothelioma	Weighted mode	4	-0.041253	0.319135	0.905328	-0.666758	0.584252	0.959586	0.51337	1.79365
CEACAM21	mesothelioma	MR Egger	4	-0.0956294	0.730785	0.907863	-1.52797	1.33671	0.908801	0.216976	3.8065
CEACAM21	mesothelioma	Weighted median	4	0.332122	0.336361	0.323448	-0.327146	0.991389	1.39392	0.720979	2.69498
CEACAM21	mesothelioma	Inverse variance weighted	4	0.411605	0.366381	0.261253	-0.306502	1.12971	1.50924	0.736017	3.09476
CEACAM21	mesothelioma	Simple mode	4	1.15155	1.0712	0.361135	-0.948004	3.2511	3.16308	0.387514	25.8187
CEACAM21	mesothelioma	Weighted mode	4	0.204876	0.342202	0.591564	-0.46584	0.875592	1.22737	0.627607	2.4003
PAFAH1B1	mesothelioma	MR Egger	3	2.68439	2.94142	0.529065	-3.08078	8.44957	14.6493	0.0459232	4673.05
PAFAH1B1	mesothelioma	Weighted median	3	0.407811	0.579054	0.481263	-0.727134	1.54276	1.50352	0.483292	4.67747
PAFAH1B1	mesothelioma	Inverse variance weighted	3	0.231799	0.950903	0.807411	-1.63197	2.09557	1.26087	0.195544	8.13005
PAFAH1B1	mesothelioma	Simple mode	3	-1.30156	1.54541	0.488328	-4.33057	1.72744	0.272106	0.0131601	5.62622
PAFAH1B1	mesothelioma	Weighted mode	3	0.802881	0.655376	0.345247	-0.481655	2.08742	2.23196	0.61776	8.06406
GAS7	mesothelioma	MR Egger	11	0.541446	0.684052	0.448994	-0.799297	1.88219	1.71849	0.449645	6.56786
GAS7	mesothelioma	Weighted median	11	0.574187	0.34447	0.0955403	-0.100975	1.24935	1.77569	0.903956	3.48807
GAS7	mesothelioma	Inverse variance weighted	11	0.490712	0.365265	0.17913	-0.225208	1.20663	1.63348	0.79835	3.34221
GAS7	mesothelioma	Simple mode	11	0.268758	0.655202	0.690315	-1.01544	1.55295	1.30834	0.362244	4.72541
GAS7	mesothelioma	Weighted mode	11	0.50261	0.371826	0.206242	-0.226169	1.23139	1.65303	0.797584	3.42599
MATK	mesothelioma	MR Egger	6	-0.86599	1.25505	0.528136	-3.32588	1.5939	0.420635	0.0359409	4.92291
MATK	mesothelioma	Weighted median	6	-0.206869	0.6395	0.746327	-1.46029	1.04655	0.813126	0.232169	2.84781
MATK	mesothelioma	Inverse variance weighted	6	0.022259	0.538855	0.96705	-1.0339	1.07841	1.02251	0.355619	2.94001
MATK	mesothelioma	Simple mode	6	-0.176735	0.9008	0.85218	-1.9423	1.58883	0.838002	0.143373	4.89803
MATK	mesothelioma	Weighted mode	6	-0.293214	0.771061	0.719361	-1.80449	1.21806	0.745862	0.164558	3.38064
CD79B	mesothelioma	MR Egger	6	0.833903	1.75128	0.658796	-2.5986	4.2664	2.30229	0.0743778	71.2649
CD79B	mesothelioma	Weighted median	6	0.397697	0.630935	0.528479	-0.838935	1.63433	1.48839	0.43217	5.12602
CD79B	mesothelioma	Inverse variance weighted	6	0.33183	0.51127	0.516319	-0.670259	1.33392	1.39352	0.511576	3.79589
CD79B	mesothelioma	Simple mode	6	0.575834	0.969135	0.578259	-1.32367	2.47534	1.77861	0.266156	11.8857
CD79B	mesothelioma	Weighted mode	6	0.404729	0.741209	0.60851	-1.04804	1.8575	1.4989	0.350624	6.40769
ST7L	mesothelioma	MR Egger	4	-0.0846422	0.895388	0.933305	-1.8396	1.67032	0.918841	0.15888	5.31386
ST7L	mesothelioma	Weighted median	4	-0.655723	0.318944	0.0397903	-1.28085	-0.030593	0.519067	0.2778	0.96987
ST7L	mesothelioma	Inverse variance weighted	4	-0.624017	0.300203	0.0376494	-1.21241	-0.0356195	0.535788	0.297478	0.965007
ST7L	mesothelioma	Simple mode	4	-1.05774	0.562656	0.15671	-2.16054	0.0450679	0.34724	0.115262	1.0461
ST7L	mesothelioma	Weighted mode	4	-0.593669	0.326144	0.166276	-1.23291	0.0455724	0.552297	0.291443	1.04663
BAIAP3	mesothelioma	MR Egger	4	0.140366	0.441505	0.780667	-0.724984	1.00572	1.15069	0.484332	2.73386
BAIAP3	mesothelioma	Weighted median	4	-0.0521051	0.300691	0.862428	-0.64146	0.53725	0.949229	0.526523	1.71129
BAIAP3	mesothelioma	Inverse variance weighted	4	-0.0974905	0.299605	0.744881	-0.684716	0.489735	0.907111	0.504234	1.63188
BAIAP3	mesothelioma	Simple mode	4	-0.212257	0.658608	0.768393	-1.50313	1.07861	0.808757	0.222433	2.9406
BAIAP3	mesothelioma	Weighted mode	4	-0.042459	0.327125	0.904943	-0.683623	0.598705	0.95843	0.504785	1.81976
PIGQ	mesothelioma	MR Egger	3	-1.4379	1.26675	0.459768	-3.92073	1.04493	0.237426	0.0198267	2.8432
PIGQ	mesothelioma	Weighted median	3	-0.288291	0.339915	0.396368	-0.954525	0.377943	0.749543	0.384995	1.45928
PIGQ	mesothelioma	Inverse variance weighted	3	-0.231579	0.495811	0.640449	-1.20337	0.740211	0.79328	0.300181	2.09638
PIGQ	mesothelioma	Simple mode	3	0.81963	1.08123	0.527567	-1.29959	2.93885	2.26966	0.272645	18.894
PIGQ	mesothelioma	Weighted mode	3	-0.433534	0.341986	0.332519	-1.10383	0.236757	0.648214	0.3316	1.26713
MYLIP	mesothelioma	MR Egger	6	-0.00890426	0.57414	0.988369	-1.13422	1.11641	0.991135	0.321674	3.05387
MYLIP	mesothelioma	Weighted median	6	-0.0153634	0.372867	0.967134	-0.746182	0.715455	0.984754	0.474174	2.04512
MYLIP	mesothelioma	Inverse variance weighted	6	0.0471068	0.337889	0.889122	-0.615157	0.70937	1.04823	0.540556	2.03271
MYLIP	mesothelioma	Simple mode	6	-0.392542	0.643672	0.568611	-1.65414	0.869054	0.675338	0.191257	2.38465
MYLIP	mesothelioma	Weighted mode	6	-0.0384941	0.372428	0.921695	-0.768453	0.691465	0.962237	0.46373	1.99664
E2F2	mesothelioma	MR Egger	12	0.582415	1.75414	0.746725	-2.85569	4.02052	1.79036	0.0575161	55.7301
E2F2	mesothelioma	Weighted median	12	0.765392	0.584067	0.190043	-0.379379	1.91016	2.14984	0.684286	6.75419
E2F2	mesothelioma	Inverse variance weighted	12	0.132762	0.479566	0.781905	-0.807187	1.07271	1.14198	0.446111	2.92329
E2F2	mesothelioma	Simple mode	12	0.14317	1.00012	0.888757	-1.81706	2.1034	1.15393	0.162503	8.19397
E2F2	mesothelioma	Weighted mode	12	0.616296	0.730437	0.416789	-0.815361	2.04795	1.85205	0.442479	7.75202
PSMB1	mesothelioma	Wald ratio	1	-0.3377	0.341842	0.32321	-1.00771	0.33231	0.713409	0.365054	1.39418
JARID2	mesothelioma	MR Egger	7	0.176806	0.422888	0.69323	-0.652054	1.00567	1.1934	0.520975	2.73372
JARID2	mesothelioma	Weighted median	7	0.37313	0.271477	0.169303	-0.158964	0.905224	1.45227	0.853027	2.47249
JARID2	mesothelioma	Inverse variance weighted	7	0.382271	0.273664	0.162455	-0.15411	0.918651	1.46561	0.857178	2.50591
JARID2	mesothelioma	Simple mode	7	1.17622	0.560744	0.0807437	0.0771658	2.27528	3.24211	1.08022	9.73068
JARID2	mesothelioma	Weighted mode	7	0.430656	0.262593	0.152113	-0.0840255	0.945337	1.53827	0.919408	2.57368
CYTH3	mesothelioma	MR Egger	5	0.914699	1.67334	0.622666	-2.36505	4.19445	2.49602	0.0939447	66.3171
CYTH3	mesothelioma	Weighted median	5	0.181489	0.774239	0.814668	-1.33602	1.699	1.199	0.26289	5.46846
CYTH3	mesothelioma	Inverse variance weighted	5	-0.126683	0.629121	0.840413	-1.35976	1.10639	0.881013	0.256722	3.02344
CYTH3	mesothelioma	Simple mode	5	0.469522	1.11393	0.695056	-1.71379	2.65283	1.59923	0.180182	14.1942
CYTH3	mesothelioma	Weighted mode	5	0.315803	1.06825	0.782226	-1.77796	2.40957	1.37136	0.168982	11.1291
CYB561	mesothelioma	MR Egger	4	-0.807037	6.57239	0.913498	-13.6889	12.0748	0.446178	1.13495e-06	175404
CYB561	mesothelioma	Weighted median	4	0.708366	1.05269	0.501003	-1.3549	2.77163	2.03067	0.257973	15.9847
CYB561	mesothelioma	Inverse variance weighted	4	0.0541925	1.09479	0.96052	-2.09159	2.19997	1.05569	0.123491	9.02478
CYB561	mesothelioma	Simple mode	4	1.00243	1.36605	0.516207	-1.67503	3.67989	2.7249	0.187303	39.6421
CYB561	mesothelioma	Weighted mode	4	1.04213	1.24436	0.463789	-1.39681	3.48107	2.83526	0.247385	32.4946
SPAG9	mesothelioma	MR Egger	5	-0.976013	1.0344	0.415007	-3.00344	1.05141	0.37681	0.0496161	2.86169
SPAG9	mesothelioma	Weighted median	5	0.0753526	0.577779	0.896236	-1.05709	1.2078	1.07826	0.347464	3.34611
SPAG9	mesothelioma	Inverse variance weighted	5	0.0568338	0.570958	0.920709	-1.06224	1.17591	1.05848	0.345679	3.2411
SPAG9	mesothelioma	Simple mode	5	0.948901	0.965948	0.381545	-0.944357	2.84216	2.58287	0.38893	17.1528
SPAG9	mesothelioma	Weighted mode	5	-0.0831288	0.659459	0.90577	-1.37567	1.20941	0.920233	0.252671	3.35151
CELSR3	mesothelioma	MR Egger	3	0.179798	0.774895	0.854854	-1.339	1.69859	1.19698	0.262109	5.46624
CELSR3	mesothelioma	Weighted median	3	0.242083	0.488528	0.620223	-0.715432	1.1996	1.2739	0.488981	3.31878
CELSR3	mesothelioma	Inverse variance weighted	3	0.259906	0.462869	0.57445	-0.647318	1.16713	1.29681	0.523448	3.21276
CELSR3	mesothelioma	Simple mode	3	0.123699	0.689613	0.874171	-1.22794	1.47534	1.13168	0.292895	4.37252
CELSR3	mesothelioma	Weighted mode	3	0.238235	0.499791	0.680599	-0.741355	1.21783	1.26901	0.476468	3.37983
MGST1	mesothelioma	MR Egger	8	0.0416486	0.468069	0.931994	-0.875766	0.959064	1.04253	0.416543	2.60925
MGST1	mesothelioma	Weighted median	8	0.13079	0.35694	0.714052	-0.568813	0.830392	1.13973	0.566197	2.29422
MGST1	mesothelioma	Inverse variance weighted	8	0.232293	0.313418	0.458596	-0.382007	0.846593	1.26149	0.68249	2.33169
MGST1	mesothelioma	Simple mode	8	0.203561	0.706806	0.781686	-1.18178	1.5889	1.22576	0.306733	4.89836
MGST1	mesothelioma	Weighted mode	8	0.100361	0.37728	0.797895	-0.639107	0.839829	1.10557	0.527763	2.31597
PGLYRP1	mesothelioma	MR Egger	7	0.587034	0.533494	0.321309	-0.458614	1.63268	1.79865	0.632159	5.11758
PGLYRP1	mesothelioma	Weighted median	7	0.0225741	0.315072	0.942882	-0.594967	0.640115	1.02283	0.551581	1.8967
PGLYRP1	mesothelioma	Inverse variance weighted	7	-0.128164	0.274063	0.640039	-0.665327	0.408999	0.879709	0.514105	1.50531
PGLYRP1	mesothelioma	Simple mode	7	0.0734874	0.565433	0.900841	-1.03476	1.18174	1.07625	0.355311	3.26003
PGLYRP1	mesothelioma	Weighted mode	7	0.102245	0.352045	0.781263	-0.587764	0.792254	1.10765	0.555568	2.20837
NFIX	mesothelioma	MR Egger	3	-0.359751	2.55139	0.910823	-5.36048	4.64098	0.69785	0.00469865	103.646
NFIX	mesothelioma	Weighted median	3	1.20829	1.22532	0.324084	-1.19334	3.60992	3.34775	0.303207	36.963
NFIX	mesothelioma	Inverse variance weighted	3	1.02174	1.10144	0.353596	-1.13709	3.18057	2.77802	0.320751	24.0604
NFIX	mesothelioma	Simple mode	3	1.21045	1.48204	0.499885	-1.69435	4.11525	3.355	0.183719	61.2678
NFIX	mesothelioma	Weighted mode	3	1.35697	1.39065	0.432086	-1.36871	4.08265	3.88441	0.254435	59.3026
ST3GAL1	mesothelioma	MR Egger	5	-1.83943	0.793329	0.103214	-3.39436	-0.284506	0.158908	0.0335622	0.752386
ST3GAL1	mesothelioma	Weighted median	5	-0.785068	0.367016	0.0324313	-1.50442	-0.0657155	0.456089	0.222146	0.936397
ST3GAL1	mesothelioma	Inverse variance weighted	5	-0.501935	0.306831	0.101868	-1.10332	0.0994544	0.605358	0.331766	1.10457
ST3GAL1	mesothelioma	Simple mode	5	-0.711137	0.623224	0.31752	-1.93266	0.510382	0.491085	0.144763	1.66593
ST3GAL1	mesothelioma	Weighted mode	5	-0.78107	0.388401	0.11467	-1.54234	-0.0198037	0.457916	0.213881	0.980391
MMP25	mesothelioma	MR Egger	6	-0.189121	0.401717	0.662322	-0.976487	0.598245	0.827686	0.376632	1.81892
MMP25	mesothelioma	Weighted median	6	-0.170334	0.286757	0.552512	-0.732376	0.391709	0.843383	0.480765	1.47951
MMP25	mesothelioma	Inverse variance weighted	6	-0.147097	0.268565	0.583887	-0.673485	0.379291	0.86321	0.509928	1.46125
MMP25	mesothelioma	Simple mode	6	-0.208491	0.577146	0.732679	-1.3397	0.922715	0.811809	0.261925	2.51611
MMP25	mesothelioma	Weighted mode	6	-0.160601	0.299632	0.614938	-0.74788	0.426678	0.851631	0.473369	1.53216
IL32	mesothelioma	MR Egger	5	0.228043	0.404134	0.612001	-0.564059	1.02015	1.25614	0.568895	2.7736
IL32	mesothelioma	Weighted median	5	0.303841	0.230784	0.187986	-0.148496	0.756178	1.35505	0.862004	2.13012
IL32	mesothelioma	Inverse variance weighted	5	0.303432	0.239597	0.205361	-0.166178	0.773041	1.3545	0.846895	2.16634
IL32	mesothelioma	Simple mode	5	0.787892	0.434308	0.143854	-0.0633512	1.63913	2.19876	0.938614	5.15071
IL32	mesothelioma	Weighted mode	5	0.290074	0.229442	0.274789	-0.159634	0.739781	1.33653	0.852456	2.09548
UBE3C	mesothelioma	MR Egger	4	0.313703	0.672008	0.686547	-1.00343	1.63084	1.36848	0.366619	5.10816
UBE3C	mesothelioma	Weighted median	4	-0.0674939	0.339461	0.842398	-0.732837	0.597849	0.934733	0.480544	1.8182
UBE3C	mesothelioma	Inverse variance weighted	4	-0.150099	0.315254	0.633988	-0.767997	0.467799	0.860623	0.463942	1.59648
UBE3C	mesothelioma	Simple mode	4	-0.083546	0.531617	0.885104	-1.12552	0.958424	0.919849	0.324485	2.60758
UBE3C	mesothelioma	Weighted mode	4	-0.0609159	0.33528	0.867411	-0.718065	0.596233	0.940902	0.487695	1.81527
TRAF3IP3	mesothelioma	MR Egger	3	-0.486896	0.534791	0.529822	-1.53509	0.561295	0.614531	0.215437	1.75294
TRAF3IP3	mesothelioma	Weighted median	3	0.0646377	0.274659	0.813947	-0.473695	0.60297	1.06677	0.622697	1.82754
TRAF3IP3	mesothelioma	Inverse variance weighted	3	0.139764	0.289058	0.628729	-0.426789	0.706318	1.15	0.652601	2.02652
TRAF3IP3	mesothelioma	Simple mode	3	0.132245	0.420471	0.782907	-0.691877	0.956367	1.14139	0.500635	2.60223
TRAF3IP3	mesothelioma	Weighted mode	3	0.0444557	0.289082	0.891897	-0.522146	0.611057	1.04546	0.593246	1.84238
POMT2	mesothelioma	MR Egger	3	0.217555	0.902857	0.849468	-1.55205	1.98716	1.24303	0.211814	7.29475
POMT2	mesothelioma	Weighted median	3	0.423562	0.494652	0.391842	-0.545956	1.39308	1.52739	0.579288	4.02724
POMT2	mesothelioma	Inverse variance weighted	3	0.59231	0.460543	0.198403	-0.310353	1.49497	1.80816	0.733188	4.45922
POMT2	mesothelioma	Simple mode	3	0.431676	0.693382	0.597092	-0.927353	1.79071	1.53984	0.3956	5.99368
POMT2	mesothelioma	Weighted mode	3	0.412872	0.554715	0.534267	-0.674369	1.50011	1.51115	0.509478	4.4822
ETV7	mesothelioma	MR Egger	3	0.342495	0.556607	0.648832	-0.748453	1.43344	1.40846	0.473098	4.19312
ETV7	mesothelioma	Weighted median	3	-0.135132	0.213363	0.52651	-0.553323	0.283059	0.873601	0.575036	1.32718
ETV7	mesothelioma	Inverse variance weighted	3	-0.162818	0.212921	0.444456	-0.580143	0.254506	0.849746	0.559818	1.28982
ETV7	mesothelioma	Simple mode	3	-0.135314	0.250896	0.643674	-0.62707	0.356442	0.873442	0.534155	1.42824
ETV7	mesothelioma	Weighted mode	3	-0.135314	0.228367	0.613568	-0.582913	0.312286	0.873442	0.55827	1.36655
METTL13	mesothelioma	MR Egger	4	-0.600145	0.586564	0.41384	-1.74981	0.54952	0.548732	0.173807	1.73242
METTL13	mesothelioma	Weighted median	4	-0.364459	0.2961	0.218373	-0.944814	0.215896	0.694572	0.388752	1.24097
METTL13	mesothelioma	Inverse variance weighted	4	-0.293367	0.293944	0.318261	-0.869498	0.282763	0.745748	0.419162	1.32679
METTL13	mesothelioma	Simple mode	4	-0.241522	0.534842	0.682222	-1.28981	0.806769	0.785431	0.275322	2.24066
METTL13	mesothelioma	Weighted mode	4	-0.36757	0.322402	0.337026	-0.999479	0.264338	0.692415	0.368071	1.30257
DYRK4	mesothelioma	MR Egger	3	-0.667191	1.47469	0.729519	-3.55759	2.22321	0.513148	0.0285074	9.23691
DYRK4	mesothelioma	Weighted median	3	0.564713	0.394478	0.152274	-0.208463	1.33789	1.75894	0.811831	3.81099
DYRK4	mesothelioma	Inverse variance weighted	3	0.571758	0.38152	0.13397	-0.176022	1.31954	1.77138	0.8386	3.74169
DYRK4	mesothelioma	Simple mode	3	1.25931	0.651667	0.193015	-0.0179539	2.53658	3.523	0.982206	12.6364
DYRK4	mesothelioma	Weighted mode	3	0.41135	0.418266	0.429068	-0.408453	1.23115	1.50885	0.664678	3.42517
STARD3NL	mesothelioma	MR Egger	3	1.03183	0.978196	0.483016	-0.885432	2.9491	2.8062	0.412536	19.0887
STARD3NL	mesothelioma	Weighted median	3	-0.173656	0.462367	0.70723	-1.07989	0.732584	0.840586	0.339631	2.08045
STARD3NL	mesothelioma	Inverse variance weighted	3	-0.153164	0.437742	0.726417	-1.01114	0.704811	0.857989	0.363804	2.02346
STARD3NL	mesothelioma	Simple mode	3	-1.17189	0.956595	0.34525	-3.04681	0.703039	0.309782	0.0475101	2.01988
STARD3NL	mesothelioma	Weighted mode	3	0.19724	0.488902	0.725673	-0.761008	1.15549	1.21804	0.467195	3.17557
CD9	mesothelioma	MR Egger	6	-0.215911	0.288674	0.496073	-0.781713	0.349891	0.805807	0.457622	1.41891
CD9	mesothelioma	Weighted median	6	-0.140995	0.198629	0.477803	-0.530309	0.248318	0.868494	0.588423	1.28187
CD9	mesothelioma	Inverse variance weighted	6	-0.096361	0.175414	0.582776	-0.440172	0.247451	0.908136	0.643925	1.28076
CD9	mesothelioma	Simple mode	6	-0.0548721	0.313319	0.867847	-0.668978	0.559234	0.946606	0.512232	1.74933
CD9	mesothelioma	Weighted mode	6	-0.158025	0.190725	0.445095	-0.531846	0.215796	0.853828	0.587519	1.24085
NCAPD2	mesothelioma	MR Egger	4	0.177705	0.309862	0.6242	-0.429624	0.785034	1.19447	0.650754	2.19248
NCAPD2	mesothelioma	Weighted median	4	0.308661	0.184841	0.0949451	-0.053628	0.67095	1.3616	0.947785	1.95609
NCAPD2	mesothelioma	Inverse variance weighted	4	0.344734	0.181097	0.056964	-0.0102162	0.699684	1.41161	0.989836	2.01312
NCAPD2	mesothelioma	Simple mode	4	0.335275	0.323639	0.376401	-0.299058	0.969608	1.39833	0.741516	2.63691
NCAPD2	mesothelioma	Weighted mode	4	0.304878	0.184506	0.197023	-0.0567545	0.666511	1.35646	0.944826	1.94743
IFFO1	mesothelioma	MR Egger	3	1.34727	0.699886	0.305014	-0.0245113	2.71904	3.84689	0.975787	15.1658
IFFO1	mesothelioma	Weighted median	3	0.567444	0.288258	0.0490078	0.00245708	1.13243	1.76375	1.00246	3.10319
IFFO1	mesothelioma	Inverse variance weighted	3	0.484126	0.277051	0.0805636	-0.0588941	1.02715	1.62276	0.942807	2.79308
IFFO1	mesothelioma	Simple mode	3	0.541602	0.38879	0.298245	-0.220427	1.30363	1.71876	0.802176	3.68264
IFFO1	mesothelioma	Weighted mode	3	0.578535	0.302811	0.19624	-0.0149741	1.17204	1.78342	0.985137	3.22859
STAB1	mesothelioma	MR Egger	12	0.186335	0.402329	0.653179	-0.60223	0.9749	1.20483	0.547589	2.6509
STAB1	mesothelioma	Weighted median	12	0.134331	0.341863	0.694365	-0.535721	0.804384	1.14377	0.585247	2.23532
STAB1	mesothelioma	Inverse variance weighted	12	-0.0969271	0.272763	0.722325	-0.631542	0.437688	0.907622	0.531771	1.54912
STAB1	mesothelioma	Simple mode	12	0.0329993	0.577617	0.955466	-1.09913	1.16513	1.03355	0.333161	3.20633
STAB1	mesothelioma	Weighted mode	12	0.146509	0.379801	0.707036	-0.5979	0.890919	1.15779	0.549965	2.43737
ZNF200	mesothelioma	MR Egger	5	-0.43765	0.541897	0.478404	-1.49977	0.624469	0.645552	0.223182	1.86725
ZNF200	mesothelioma	Weighted median	5	-0.0450579	0.341726	0.8951	-0.714841	0.624726	0.955942	0.48927	1.86773
ZNF200	mesothelioma	Inverse variance weighted	5	0.0461323	0.322762	0.886346	-0.586481	0.678745	1.04721	0.556282	1.9714
ZNF200	mesothelioma	Simple mode	5	0.364733	0.854789	0.691565	-1.31065	2.04012	1.44013	0.269644	7.69153
ZNF200	mesothelioma	Weighted mode	5	-0.111614	0.350324	0.765971	-0.798249	0.575022	0.89439	0.450116	1.77717
CD4	mesothelioma	MR Egger	4	-0.261608	0.731065	0.754696	-1.6945	1.17128	0.769812	0.183692	3.22612
CD4	mesothelioma	Weighted median	4	-0.268892	0.367984	0.464952	-0.990142	0.452357	0.764225	0.371524	1.57201
CD4	mesothelioma	Inverse variance weighted	4	-0.391022	0.339132	0.248907	-1.05572	0.273677	0.676365	0.347941	1.31479
CD4	mesothelioma	Simple mode	4	-0.301208	0.547443	0.620494	-1.3742	0.77178	0.739924	0.253043	2.16361
CD4	mesothelioma	Weighted mode	4	-0.264858	0.390726	0.546459	-1.03068	0.500965	0.767315	0.356764	1.65031
LRRC23	mesothelioma	MR Egger	3	0.137106	0.852272	0.898456	-1.53335	1.80756	1.14695	0.215812	6.09556
LRRC23	mesothelioma	Weighted median	3	0.276037	0.27327	0.312436	-0.259573	0.811647	1.3179	0.771381	2.25161
LRRC23	mesothelioma	Inverse variance weighted	3	0.280035	0.27287	0.30477	-0.254791	0.814861	1.32318	0.775079	2.25886
LRRC23	mesothelioma	Simple mode	3	0.205801	0.476809	0.70809	-0.728744	1.14035	1.22851	0.482514	3.12785
LRRC23	mesothelioma	Weighted mode	3	0.270924	0.279311	0.434382	-0.276525	0.818372	1.31117	0.758414	2.26681
FYN	mesothelioma	MR Egger	3	-2.17421	3.63236	0.65663	-9.29363	4.94521	0.113698	9.20085e-05	140.501
FYN	mesothelioma	Weighted median	3	-0.549402	0.797832	0.491063	-2.11315	1.01435	0.577295	0.120856	2.75757
FYN	mesothelioma	Inverse variance weighted	3	-0.582882	0.812293	0.473019	-2.17498	1.00921	0.558287	0.113611	2.74344
FYN	mesothelioma	Simple mode	3	-0.324635	1.13277	0.80139	-2.54486	1.89559	0.722791	0.0784844	6.65644
FYN	mesothelioma	Weighted mode	3	-0.522467	0.886979	0.615504	-2.26095	1.21601	0.593056	0.104252	3.37371
ELOA	mesothelioma	MR Egger	3	2.26187	4.58365	0.708171	-6.7221	11.2458	9.60098	0.00120401	76559.7
ELOA	mesothelioma	Weighted median	3	0.455294	0.311899	0.14436	-0.156029	1.06662	1.57664	0.855535	2.90553
ELOA	mesothelioma	Inverse variance weighted	3	0.488375	0.584589	0.403484	-0.65742	1.63417	1.62967	0.518187	5.1252
ELOA	mesothelioma	Simple mode	3	-0.0625523	0.802405	0.94496	-1.63527	1.51016	0.939364	0.194901	4.52746
ELOA	mesothelioma	Weighted mode	3	0.512654	0.327261	0.257735	-0.128777	1.15408	1.66972	0.87917	3.17112
CLCN6	mesothelioma	MR Egger	3	-0.549032	0.449555	0.43679	-1.43016	0.332096	0.577508	0.23927	1.39389
CLCN6	mesothelioma	Weighted median	3	-0.682345	0.292676	0.0197322	-1.25599	-0.1087	0.50543	0.284794	0.896999
CLCN6	mesothelioma	Inverse variance weighted	3	-0.682125	0.277536	0.0139794	-1.22609	-0.138155	0.505542	0.293436	0.870964
CLCN6	mesothelioma	Simple mode	3	-0.560075	0.397243	0.293973	-1.33867	0.218522	0.571166	0.262194	1.24424
CLCN6	mesothelioma	Weighted mode	3	-0.64402	0.319155	0.18109	-1.26956	-0.0184765	0.525177	0.280954	0.981693
TSPAN9	mesothelioma	MR Egger	15	0.417704	0.322267	0.217465	-0.213939	1.04935	1.51847	0.807398	2.85578
TSPAN9	mesothelioma	Weighted median	15	0.132196	0.24365	0.587429	-0.345357	0.60975	1.14133	0.707967	1.83997
TSPAN9	mesothelioma	Inverse variance weighted	15	0.143458	0.188134	0.445744	-0.225284	0.5122	1.15426	0.798289	1.66896
TSPAN9	mesothelioma	Simple mode	15	0.400592	0.371176	0.29872	-0.326913	1.1281	1.49271	0.721146	3.08977
TSPAN9	mesothelioma	Weighted mode	15	0.217701	0.244988	0.389223	-0.262477	0.697878	1.24321	0.769144	2.00948
BTBD7	mesothelioma	MR Egger	3	-0.472288	0.92622	0.699806	-2.28768	1.3431	0.623574	0.101502	3.83091
BTBD7	mesothelioma	Weighted median	3	-0.380224	0.418266	0.363325	-1.20003	0.439578	0.683708	0.301186	1.55205
BTBD7	mesothelioma	Inverse variance weighted	3	-0.356142	0.404723	0.378878	-1.1494	0.437114	0.700373	0.316827	1.54823
BTBD7	mesothelioma	Simple mode	3	-0.541364	0.616385	0.47242	-1.74948	0.666751	0.581954	0.173864	1.9479
BTBD7	mesothelioma	Weighted mode	3	-0.429449	0.473646	0.460275	-1.3578	0.498898	0.650868	0.257227	1.64691
ABHD5	mesothelioma	MR Egger	5	0.584441	0.777434	0.5068	-0.939331	2.10821	1.79399	0.390889	8.23351
ABHD5	mesothelioma	Weighted median	5	0.41666	0.481302	0.386659	-0.526693	1.36001	1.51689	0.590555	3.89624
ABHD5	mesothelioma	Inverse variance weighted	5	0.374501	0.442686	0.397568	-0.493164	1.24217	1.45427	0.610691	3.46311
ABHD5	mesothelioma	Simple mode	5	0.889102	0.809172	0.333556	-0.696875	2.47508	2.43295	0.498139	11.8827
ABHD5	mesothelioma	Weighted mode	5	0.402151	0.537395	0.49586	-0.651144	1.45545	1.49504	0.521449	4.28639
TTC19	mesothelioma	Inverse variance weighted	2	-0.482804	0.748513	0.518916	-1.94989	0.984282	0.617051	0.14229	2.67589
LARS2	mesothelioma	MR Egger	3	2.14698	2.5134	0.54995	-2.77927	7.07324	8.559	0.0620838	1179.96
LARS2	mesothelioma	Weighted median	3	0.734731	0.357486	0.0398528	0.034058	1.4354	2.08492	1.03464	4.20134
LARS2	mesothelioma	Inverse variance weighted	3	0.709969	0.336851	0.03506	0.0497409	1.3702	2.03393	1.051	3.93612
LARS2	mesothelioma	Simple mode	3	1.0345	0.620702	0.237507	-0.182071	2.25108	2.81371	0.833542	9.49799
LARS2	mesothelioma	Weighted mode	3	0.74974	0.357783	0.171104	0.0484844	1.451	2.11645	1.04968	4.26736
PIK3C2A	mesothelioma	MR Egger	3	-0.524522	0.564597	0.523414	-1.63113	0.582088	0.591838	0.195708	1.78977
PIK3C2A	mesothelioma	Weighted median	3	-0.34953	0.323671	0.280189	-0.983925	0.284865	0.705019	0.373841	1.32958
PIK3C2A	mesothelioma	Inverse variance weighted	3	-0.341988	0.312408	0.273656	-0.954308	0.270333	0.710357	0.385079	1.3104
PIK3C2A	mesothelioma	Simple mode	3	-0.0573409	0.561538	0.927982	-1.15795	1.04327	0.944272	0.314128	2.83849
PIK3C2A	mesothelioma	Weighted mode	3	-0.372294	0.336154	0.383438	-1.03116	0.286568	0.689152	0.356595	1.33185
PLAUR	mesothelioma	MR Egger	7	-0.516853	1.53829	0.750518	-3.5319	2.49819	0.596395	0.0292494	12.1605
PLAUR	mesothelioma	Weighted median	7	-1.19112	0.586237	0.0421734	-2.34014	-0.0420948	0.303881	0.0963138	0.958779
PLAUR	mesothelioma	Inverse variance weighted	7	-0.606632	0.432763	0.160986	-1.45485	0.241584	0.545184	0.233436	1.27326
PLAUR	mesothelioma	Simple mode	7	-1.40838	1.00879	0.212153	-3.38561	0.568853	0.244539	0.0338569	1.76624
PLAUR	mesothelioma	Weighted mode	7	-1.30736	0.921784	0.205894	-3.11406	0.499338	0.270534	0.0444205	1.64763
ERCC1	mesothelioma	MR Egger	4	-0.662458	0.477046	0.299367	-1.59747	0.272552	0.515582	0.202408	1.31331
ERCC1	mesothelioma	Weighted median	4	0.116029	0.278218	0.676646	-0.429279	0.661337	1.12303	0.650978	1.93738
ERCC1	mesothelioma	Inverse variance weighted	4	0.2208	0.36292	0.542923	-0.490524	0.932124	1.24707	0.612306	2.5399
ERCC1	mesothelioma	Simple mode	4	0.409119	0.477184	0.454277	-0.526161	1.3444	1.50549	0.590869	3.83588
ERCC1	mesothelioma	Weighted mode	4	0.105713	0.272317	0.723778	-0.428028	0.639454	1.1115	0.651793	1.89545
CD22	mesothelioma	MR Egger	6	-0.585701	0.899021	0.550268	-2.34778	1.17638	0.556715	0.0955809	3.24262
CD22	mesothelioma	Weighted median	6	-0.795122	0.557309	0.153662	-1.88745	0.297204	0.451526	0.151458	1.34609
CD22	mesothelioma	Inverse variance weighted	6	-0.678677	0.453517	0.13453	-1.56757	0.210217	0.507288	0.208551	1.23395
CD22	mesothelioma	Simple mode	6	-0.768738	0.897066	0.430622	-2.52699	0.989513	0.463598	0.0798993	2.68992
CD22	mesothelioma	Weighted mode	6	-0.849218	0.635641	0.239127	-2.09507	0.396639	0.427749	0.123061	1.48682
LTF	mesothelioma	MR Egger	7	2.50423	2.35696	0.336617	-2.11542	7.12388	12.2341	0.120582	1241.25
LTF	mesothelioma	Weighted median	7	0.185348	0.596289	0.755925	-0.983378	1.35407	1.20364	0.374045	3.87318
LTF	mesothelioma	Inverse variance weighted	7	0.0133894	0.465219	0.977039	-0.898441	0.925219	1.01348	0.407204	2.52242
LTF	mesothelioma	Simple mode	7	-0.204172	0.94545	0.836179	-2.05725	1.64891	0.815322	0.127804	5.20131
LTF	mesothelioma	Weighted mode	7	0.442381	0.748503	0.576078	-1.02469	1.90945	1.55641	0.358909	6.74936
EXTL3	mesothelioma	MR Egger	7	0.261259	2.24427	0.911858	-4.13752	4.66004	1.29856	0.0159624	105.64
EXTL3	mesothelioma	Weighted median	7	-0.752692	0.557561	0.177025	-1.84551	0.340128	0.471097	0.157944	1.40513
EXTL3	mesothelioma	Inverse variance weighted	7	-0.309501	0.626063	0.621052	-1.53658	0.917583	0.733813	0.215115	2.50323
EXTL3	mesothelioma	Simple mode	7	-0.7502	0.75838	0.360757	-2.23663	0.736225	0.472272	0.106818	2.08804
EXTL3	mesothelioma	Weighted mode	7	-0.772893	0.596693	0.242821	-1.94241	0.396626	0.461676	0.143358	1.4868
ELOVL5	mesothelioma	MR Egger	3	-0.444063	1.84056	0.849286	-4.05156	3.16344	0.641425	0.0173952	23.6518
ELOVL5	mesothelioma	Weighted median	3	0.222292	0.519235	0.668567	-0.795409	1.23999	1.24894	0.451397	3.45559
ELOVL5	mesothelioma	Inverse variance weighted	3	0.244194	0.519875	0.638557	-0.77476	1.26315	1.27659	0.460814	3.53654
ELOVL5	mesothelioma	Simple mode	3	0.708128	0.943978	0.531404	-1.14207	2.55833	2.03019	0.319158	12.9142
ELOVL5	mesothelioma	Weighted mode	3	0.185266	0.529729	0.759931	-0.853004	1.22354	1.20354	0.426133	3.39918
ALOX5	mesothelioma	MR Egger	6	0.369872	0.594638	0.567633	-0.795617	1.53536	1.44755	0.451303	4.64301
ALOX5	mesothelioma	Weighted median	6	-0.174438	0.350754	0.618961	-0.861915	0.513039	0.839929	0.422352	1.67036
ALOX5	mesothelioma	Inverse variance weighted	6	-0.127461	0.323904	0.693939	-0.762313	0.50739	0.880328	0.466586	1.66095
ALOX5	mesothelioma	Simple mode	6	-0.131769	0.524891	0.811773	-1.16056	0.897017	0.876543	0.313312	2.45228
ALOX5	mesothelioma	Weighted mode	6	-0.163838	0.371158	0.677342	-0.891307	0.563631	0.84888	0.410119	1.75704
CALCOCO1	mesothelioma	MR Egger	4	0.100997	1.5042	0.952576	-2.84724	3.04924	1.10627	0.0580041	21.0992
CALCOCO1	mesothelioma	Weighted median	4	0.382491	0.691183	0.58	-0.972228	1.73721	1.46593	0.378239	5.68147
CALCOCO1	mesothelioma	Inverse variance weighted	4	0.236123	0.604279	0.695981	-0.948264	1.42051	1.26633	0.387413	4.13923
CALCOCO1	mesothelioma	Simple mode	4	0.572651	1.0066	0.609229	-1.40028	2.54558	1.77296	0.246527	12.7507
CALCOCO1	mesothelioma	Weighted mode	4	0.486736	0.921339	0.633883	-1.31909	2.29256	1.627	0.267379	9.90026
EHD3	mesothelioma	MR Egger	4	0.253523	0.905777	0.80585	-1.5218	2.02885	1.28856	0.218319	7.6053
EHD3	mesothelioma	Weighted median	4	-0.0030581	0.366551	0.993343	-0.721499	0.715383	0.996947	0.486023	2.04497
EHD3	mesothelioma	Inverse variance weighted	4	-0.0430047	0.321696	0.893655	-0.67353	0.58752	0.957907	0.509905	1.79952
EHD3	mesothelioma	Simple mode	4	0.098197	0.465996	0.846603	-0.815155	1.01155	1.10318	0.442571	2.74986
EHD3	mesothelioma	Weighted mode	4	0.00923965	0.395644	0.982835	-0.766222	0.784701	1.00928	0.464766	2.19175
MAN2B2	mesothelioma	MR Egger	3	0.223137	0.816441	0.830156	-1.37709	1.82336	1.24999	0.252312	6.19264
MAN2B2	mesothelioma	Weighted median	3	0.261384	0.298838	0.381756	-0.32434	0.847107	1.29873	0.723005	2.33289
MAN2B2	mesothelioma	Inverse variance weighted	3	0.21157	0.332809	0.524967	-0.440737	0.863876	1.23562	0.643562	2.37234
MAN2B2	mesothelioma	Simple mode	3	0.613703	0.589502	0.40717	-0.541721	1.76913	1.84726	0.581746	5.86573
MAN2B2	mesothelioma	Weighted mode	3	0.25637	0.284239	0.462277	-0.300738	0.813478	1.29223	0.740271	2.25574
SLC25A39	mesothelioma	MR Egger	7	1.09976	1.1374	0.377999	-1.12955	3.32907	3.00345	0.32318	27.9123
SLC25A39	mesothelioma	Weighted median	7	0.350512	0.518844	0.499318	-0.666422	1.36745	1.41979	0.513543	3.92531
SLC25A39	mesothelioma	Inverse variance weighted	7	0.198535	0.420236	0.636616	-0.625128	1.0222	1.21961	0.535193	2.7793
SLC25A39	mesothelioma	Simple mode	7	0.426521	0.754306	0.592269	-1.05192	1.90496	1.53192	0.349267	6.71914
SLC25A39	mesothelioma	Weighted mode	7	0.426521	0.559194	0.474526	-0.6695	1.52254	1.53192	0.511965	4.58386
NUB1	mesothelioma	MR Egger	5	-0.355455	0.820881	0.694247	-1.96438	1.25347	0.700855	0.140243	3.50249
NUB1	mesothelioma	Weighted median	5	-0.612794	0.430343	0.154456	-1.45627	0.230678	0.541835	0.233105	1.25945
NUB1	mesothelioma	Inverse variance weighted	5	-0.26346	0.35735	0.460964	-0.963867	0.436946	0.768388	0.381415	1.54797
NUB1	mesothelioma	Simple mode	5	-0.621862	0.669615	0.40562	-1.93431	0.690584	0.536944	0.144524	1.99488
NUB1	mesothelioma	Weighted mode	5	-0.402022	0.484895	0.453662	-1.35242	0.548373	0.668966	0.258614	1.73044
ANGEL1	mesothelioma	MR Egger	3	-0.0152089	1.2107	0.992003	-2.38818	2.35777	0.984906	0.0917963	10.5673
ANGEL1	mesothelioma	Weighted median	3	-0.00675163	0.274465	0.980375	-0.544703	0.5312	0.993271	0.580014	1.70097
ANGEL1	mesothelioma	Inverse variance weighted	3	-0.0312545	0.242117	0.897288	-0.505804	0.443295	0.969229	0.603021	1.55783
ANGEL1	mesothelioma	Simple mode	3	0.0218808	0.355027	0.956461	-0.673973	0.717735	1.02212	0.50968	2.04978
ANGEL1	mesothelioma	Weighted mode	3	0.0084117	0.336442	0.982324	-0.651015	0.667838	1.00845	0.521516	1.95002
RNF14	mesothelioma	MR Egger	3	-0.552272	0.633997	0.543789	-1.79491	0.690362	0.57564	0.166143	1.99444
RNF14	mesothelioma	Weighted median	3	-0.0498526	0.235743	0.832521	-0.511909	0.412204	0.95137	0.59935	1.51014
RNF14	mesothelioma	Inverse variance weighted	3	-0.00975393	0.226965	0.965721	-0.454605	0.435097	0.990293	0.634699	1.54511
RNF14	mesothelioma	Simple mode	3	-0.0623484	0.306887	0.857801	-0.663847	0.539151	0.939555	0.514867	1.71455
RNF14	mesothelioma	Weighted mode	3	-0.0494291	0.244825	0.858671	-0.529286	0.430427	0.951773	0.589026	1.53791
DDX11	mesothelioma	MR Egger	4	-0.0449214	0.607502	0.947785	-1.23562	1.14578	0.956073	0.290653	3.1449
DDX11	mesothelioma	Weighted median	4	-0.161538	0.316967	0.610307	-0.782794	0.459718	0.850834	0.457127	1.58363
DDX11	mesothelioma	Inverse variance weighted	4	0.0410665	0.273438	0.880618	-0.494872	0.577005	1.04192	0.609649	1.7807
DDX11	mesothelioma	Simple mode	4	-0.120361	0.477023	0.817096	-1.05533	0.814604	0.886601	0.348079	2.25828
DDX11	mesothelioma	Weighted mode	4	-0.214984	0.356203	0.588728	-0.913142	0.483174	0.806555	0.401262	1.62121
CD6	mesothelioma	MR Egger	7	1.30446	0.599152	0.081403	0.130118	2.4788	3.68569	1.13896	11.9269
CD6	mesothelioma	Weighted median	7	0.911416	0.356246	0.010516	0.213172	1.60966	2.48784	1.2376	5.0011
CD6	mesothelioma	Inverse variance weighted	7	0.817746	0.303848	0.00711742	0.222204	1.41329	2.26539	1.24883	4.10945
CD6	mesothelioma	Simple mode	7	0.939556	0.714638	0.236615	-0.461134	2.34025	2.55885	0.630568	10.3838
CD6	mesothelioma	Weighted mode	7	0.963653	0.387649	0.0474253	0.203861	1.72344	2.62125	1.22613	5.6038
TACC3	mesothelioma	MR Egger	4	1.19162	0.77004	0.261822	-0.317655	2.7009	3.29242	0.727854	14.8932
TACC3	mesothelioma	Weighted median	4	0.691728	0.328581	0.035274	0.0477095	1.33575	1.99716	1.04887	3.80284
TACC3	mesothelioma	Inverse variance weighted	4	0.67505	0.31596	0.0326381	0.0557691	1.29433	1.96413	1.05735	3.64855
TACC3	mesothelioma	Simple mode	4	0.217525	0.655135	0.76171	-1.06654	1.50159	1.243	0.344198	4.48882
TACC3	mesothelioma	Weighted mode	4	0.682072	0.319823	0.122702	0.0552191	1.30893	1.97797	1.05677	3.70219
CAPN1	mesothelioma	Inverse variance weighted	2	0.296447	0.325444	0.362347	-0.341423	0.934318	1.34507	0.710758	2.54548
ACP3	mesothelioma	MR Egger	7	0.211488	0.504805	0.692641	-0.777929	1.20091	1.23552	0.459356	3.32313
ACP3	mesothelioma	Weighted median	7	0.613267	0.354923	0.084008	-0.0823812	1.30892	1.84645	0.920921	3.70216
ACP3	mesothelioma	Inverse variance weighted	7	0.603479	0.308516	0.050457	-0.00121261	1.20817	1.82847	0.998788	3.34736
ACP3	mesothelioma	Simple mode	7	0.662382	0.52825	0.256513	-0.372988	1.69775	1.93941	0.688674	5.46166
ACP3	mesothelioma	Weighted mode	7	0.640425	0.383111	0.145627	-0.110473	1.39132	1.89729	0.89541	4.02017
SLC30A9	mesothelioma	Inverse variance weighted	2	0.0867816	0.903601	0.923489	-1.68428	1.85784	1.09066	0.185579	6.40987
MTMR11	mesothelioma	MR Egger	18	0.327326	0.669622	0.631601	-0.985134	1.63978	1.38725	0.373389	5.15406
MTMR11	mesothelioma	Weighted median	18	-0.0809835	0.442381	0.854749	-0.94805	0.786083	0.922209	0.387496	2.19478
MTMR11	mesothelioma	Inverse variance weighted	18	-0.160492	0.294894	0.586279	-0.738484	0.4175	0.851725	0.477838	1.51816
MTMR11	mesothelioma	Simple mode	18	0.6562	0.846627	0.448943	-1.00319	2.31559	1.92745	0.366708	10.1309
MTMR11	mesothelioma	Weighted mode	18	0.794122	0.837136	0.356106	-0.846665	2.43491	2.2125	0.428843	11.4148
SLC38A5	mesothelioma	MR Egger	3	-0.119049	1.11777	0.932451	-2.30988	2.07178	0.887765	0.0992731	7.93896
SLC38A5	mesothelioma	Weighted median	3	-0.223374	0.312073	0.47413	-0.835037	0.388289	0.799815	0.433858	1.47446
SLC38A5	mesothelioma	Inverse variance weighted	3	-0.270836	0.464696	0.560013	-1.18164	0.639969	0.762742	0.306775	1.89642
SLC38A5	mesothelioma	Simple mode	3	0.165802	0.489006	0.766856	-0.79265	1.12425	1.18034	0.452644	3.07792
SLC38A5	mesothelioma	Weighted mode	3	-0.239593	0.327055	0.540038	-0.88062	0.401434	0.786948	0.414526	1.49397
RALBP1	mesothelioma	MR Egger	7	0.245588	0.272109	0.408146	-0.287746	0.778921	1.27837	0.749952	2.17912
RALBP1	mesothelioma	Weighted median	7	0.192169	0.215966	0.373568	-0.231125	0.615463	1.21188	0.79364	1.85051
RALBP1	mesothelioma	Inverse variance weighted	7	0.12878	0.197744	0.514886	-0.258797	0.516358	1.13744	0.77198	1.67591
RALBP1	mesothelioma	Simple mode	7	0.302019	0.507031	0.573169	-0.691763	1.2958	1.35259	0.500693	3.65392
RALBP1	mesothelioma	Weighted mode	7	0.173677	0.231195	0.480939	-0.279466	0.62682	1.18967	0.756188	1.87165
SLC11A1	mesothelioma	MR Egger	12	0.578276	0.311936	0.0934566	-0.0331187	1.18967	1.78296	0.967424	3.286
SLC11A1	mesothelioma	Weighted median	12	0.433742	0.291133	0.136266	-0.136879	1.00436	1.54302	0.872076	2.73017
SLC11A1	mesothelioma	Inverse variance weighted	12	0.0826761	0.240697	0.731233	-0.38909	0.554442	1.08619	0.677673	1.74097
SLC11A1	mesothelioma	Simple mode	12	0.127371	0.480352	0.795787	-0.814118	1.06886	1.13584	0.44303	2.91206
SLC11A1	mesothelioma	Weighted mode	12	0.320117	0.27329	0.266208	-0.215532	0.855766	1.37729	0.806113	2.35318
TTC27	mesothelioma	MR Egger	3	-0.431508	0.583396	0.594573	-1.57496	0.711948	0.649529	0.207015	2.03796
TTC27	mesothelioma	Weighted median	3	-0.334078	0.325212	0.304297	-0.971493	0.303337	0.715998	0.378518	1.35437
TTC27	mesothelioma	Inverse variance weighted	3	-0.358857	0.314752	0.254235	-0.975771	0.258058	0.698474	0.376901	1.29441
TTC27	mesothelioma	Simple mode	3	-0.229863	0.480386	0.6795	-1.17142	0.711693	0.794643	0.309927	2.03744
TTC27	mesothelioma	Weighted mode	3	-0.33473	0.348493	0.438152	-1.01778	0.348315	0.715531	0.361398	1.41668
VSIG2	mesothelioma	MR Egger	4	-0.501301	1.62655	0.787068	-3.68934	2.68674	0.605742	0.0249884	14.6837
VSIG2	mesothelioma	Weighted median	4	0.496956	0.55442	0.370064	-0.589707	1.58362	1.64371	0.55449	4.87256
VSIG2	mesothelioma	Inverse variance weighted	4	0.465211	0.507678	0.359483	-0.529838	1.46026	1.59235	0.5887	4.30708
VSIG2	mesothelioma	Simple mode	4	1.01026	0.832919	0.311958	-0.622262	2.64278	2.74631	0.536729	14.0522
VSIG2	mesothelioma	Weighted mode	4	0.0819169	0.632993	0.905221	-1.15875	1.32258	1.08537	0.313878	3.7531
MARCO	mesothelioma	MR Egger	11	-0.136211	0.306463	0.667204	-0.736879	0.464456	0.872658	0.478605	1.59115
MARCO	mesothelioma	Weighted median	11	0.0113008	0.247197	0.963537	-0.473205	0.495807	1.01136	0.623002	1.64182
MARCO	mesothelioma	Inverse variance weighted	11	-0.0818228	0.192074	0.67011	-0.458288	0.294642	0.921435	0.632366	1.34265
MARCO	mesothelioma	Simple mode	11	0.234139	0.35518	0.524649	-0.462014	0.930293	1.26382	0.630013	2.53525
MARCO	mesothelioma	Weighted mode	11	0.0506004	0.247134	0.841876	-0.433782	0.534983	1.0519	0.648054	1.70742
PRDM11	mesothelioma	Inverse variance weighted	2	1.09277	1.11813	0.328407	-1.09875	3.2843	2.98254	0.333287	26.6903
CD74	mesothelioma	MR Egger	3	12.3967	12.6543	0.506548	-12.4059	37.1992	241990	4.09452e-06	1.43018e+16
CD74	mesothelioma	Weighted median	3	-0.523457	1.29281	0.685552	-3.05736	2.01045	0.592469	0.0470115	7.46667
CD74	mesothelioma	Inverse variance weighted	3	0.275767	1.0068	0.784157	-1.69755	2.24909	1.31754	0.183131	9.47908
CD74	mesothelioma	Simple mode	3	-0.555776	1.48224	0.74372	-3.46096	2.34941	0.573627	0.0313997	10.4793
CD74	mesothelioma	Weighted mode	3	-0.561427	1.50611	0.74512	-3.5134	2.39055	0.570395	0.0297954	10.9195
ZRANB1	mesothelioma	MR Egger	4	-0.102148	0.289587	0.757991	-0.669739	0.465442	0.902896	0.511842	1.59272
ZRANB1	mesothelioma	Weighted median	4	-0.00178657	0.204377	0.993025	-0.402365	0.398792	0.998215	0.668736	1.49002
ZRANB1	mesothelioma	Inverse variance weighted	4	-0.0139024	0.195919	0.94343	-0.397904	0.370099	0.986194	0.671726	1.44788
ZRANB1	mesothelioma	Simple mode	4	0.0413693	0.628159	0.951634	-1.18982	1.27256	1.04224	0.304275	3.56998
ZRANB1	mesothelioma	Weighted mode	4	0.00321216	0.208332	0.988666	-0.40512	0.411544	1.00322	0.666897	1.50915
MRE11	mesothelioma	MR Egger	5	-0.965303	0.375082	0.0822368	-1.70046	-0.230143	0.380868	0.182599	0.79442
MRE11	mesothelioma	Weighted median	5	-0.392862	0.201726	0.0514745	-0.788245	0.00252099	0.675122	0.454642	1.00252
MRE11	mesothelioma	Inverse variance weighted	5	-0.325243	0.204892	0.112425	-0.72683	0.0763449	0.722352	0.483439	1.07933
MRE11	mesothelioma	Simple mode	5	-0.134136	0.337813	0.71159	-0.796249	0.527977	0.874471	0.451018	1.6955
MRE11	mesothelioma	Weighted mode	5	-0.384235	0.201107	0.128657	-0.778404	0.00993425	0.680972	0.459138	1.00998
PLEKHB1	mesothelioma	MR Egger	8	0.448287	0.502759	0.406912	-0.53712	1.43369	1.56563	0.584429	4.19416
PLEKHB1	mesothelioma	Weighted median	8	0.330798	0.341543	0.332776	-0.338627	1.00022	1.39208	0.712748	2.71889
PLEKHB1	mesothelioma	Inverse variance weighted	8	0.204061	0.306537	0.505604	-0.396751	0.804874	1.22637	0.672501	2.23641
PLEKHB1	mesothelioma	Simple mode	8	-0.582023	0.628197	0.385018	-1.81329	0.649243	0.558767	0.163117	1.91409
PLEKHB1	mesothelioma	Weighted mode	8	0.312649	0.346906	0.397403	-0.367287	0.992586	1.36704	0.692611	2.6982
SERPINB1	mesothelioma	MR Egger	5	-0.0079431	0.366028	0.984049	-0.725358	0.709472	0.992088	0.484151	2.03292
SERPINB1	mesothelioma	Weighted median	5	-0.167237	0.252942	0.508506	-0.663003	0.32853	0.845999	0.515301	1.38892
SERPINB1	mesothelioma	Inverse variance weighted	5	-0.311771	0.234218	0.183152	-0.770838	0.147297	0.732149	0.462625	1.1587
SERPINB1	mesothelioma	Simple mode	5	-1.17052	0.58592	0.116417	-2.31892	-0.0221118	0.310207	0.0983799	0.978131
SERPINB1	mesothelioma	Weighted mode	5	-0.170524	0.268744	0.560219	-0.697262	0.356215	0.843223	0.497947	1.42791
SLC7A9	mesothelioma	MR Egger	5	0.391731	0.872618	0.683939	-1.3186	2.10206	1.47954	0.267509	8.18303
SLC7A9	mesothelioma	Weighted median	5	0.0973203	0.287164	0.734684	-0.465522	0.660162	1.10221	0.627808	1.93511
SLC7A9	mesothelioma	Inverse variance weighted	5	0.0613418	0.266031	0.81764	-0.460079	0.582763	1.06326	0.631234	1.79098
SLC7A9	mesothelioma	Simple mode	5	0.130426	0.37855	0.747793	-0.611533	0.872384	1.13931	0.542518	2.39261
SLC7A9	mesothelioma	Weighted mode	5	0.0980536	0.293234	0.754886	-0.476685	0.672793	1.10302	0.620838	1.9597
OSBPL5	mesothelioma	MR Egger	3	-0.0416641	0.559043	0.952642	-1.13739	1.05406	0.959192	0.320656	2.86928
OSBPL5	mesothelioma	Weighted median	3	0.285872	0.272574	0.294275	-0.248372	0.820117	1.33092	0.78007	2.27077
OSBPL5	mesothelioma	Inverse variance weighted	3	0.338435	0.272516	0.214277	-0.195696	0.872566	1.40275	0.822262	2.39304
OSBPL5	mesothelioma	Simple mode	3	0.269457	0.358837	0.531031	-0.433864	0.972779	1.30925	0.648	2.64528
OSBPL5	mesothelioma	Weighted mode	3	0.283903	0.293577	0.435544	-0.291509	0.859314	1.3283	0.747136	2.36154
RTF2	mesothelioma	MR Egger	3	-0.648551	1.01142	0.637009	-2.63093	1.33383	0.522803	0.0720114	3.79555
RTF2	mesothelioma	Weighted median	3	0.349676	0.465711	0.452747	-0.563117	1.26247	1.41861	0.569431	3.53414
RTF2	mesothelioma	Inverse variance weighted	3	0.408023	0.450638	0.365236	-0.475228	1.29127	1.50384	0.621744	3.63741
RTF2	mesothelioma	Simple mode	3	1.22575	0.96717	0.332618	-0.669905	3.1214	3.40671	0.511757	22.6781
RTF2	mesothelioma	Weighted mode	3	0.230519	0.468807	0.67159	-0.688343	1.14938	1.25925	0.502408	3.15624
NLRP2	mesothelioma	MR Egger	5	-0.711509	0.991889	0.524981	-2.65561	1.23259	0.490903	0.0702559	3.43011
NLRP2	mesothelioma	Weighted median	5	-0.195953	0.297206	0.509692	-0.778477	0.386571	0.822051	0.459105	1.47192
NLRP2	mesothelioma	Inverse variance weighted	5	0.22422	0.302915	0.459175	-0.369494	0.817933	1.25135	0.691084	2.26581
NLRP2	mesothelioma	Simple mode	5	0.163172	0.532567	0.774595	-0.880659	1.207	1.17724	0.41451	3.34345
NLRP2	mesothelioma	Weighted mode	5	0.0641961	0.297638	0.839785	-0.519175	0.647567	1.0663	0.595011	1.91089
SLC45A4	mesothelioma	MR Egger	7	-0.133056	0.434305	0.771673	-0.984295	0.718182	0.875416	0.373703	2.0507
SLC45A4	mesothelioma	Weighted median	7	-0.466046	0.306888	0.128858	-1.06755	0.135454	0.627478	0.343851	1.14506
SLC45A4	mesothelioma	Inverse variance weighted	7	-0.574789	0.273626	0.0356728	-1.1111	-0.0384819	0.562824	0.329198	0.962249
SLC45A4	mesothelioma	Simple mode	7	-0.737682	0.541494	0.222021	-1.79901	0.323646	0.478221	0.165463	1.38216
SLC45A4	mesothelioma	Weighted mode	7	-0.509189	0.314018	0.156031	-1.12467	0.106286	0.600983	0.324761	1.11214
RNF10	mesothelioma	MR Egger	8	0.379973	0.386165	0.363132	-0.376911	1.13686	1.46224	0.685977	3.11695
RNF10	mesothelioma	Weighted median	8	0.282168	0.283218	0.319108	-0.27294	0.837276	1.326	0.761138	2.31007
RNF10	mesothelioma	Inverse variance weighted	8	0.213685	0.24099	0.375242	-0.258655	0.686026	1.23823	0.772089	1.98581
RNF10	mesothelioma	Simple mode	8	-0.811784	0.481711	0.135816	-1.75594	0.132369	0.444065	0.172745	1.14153
RNF10	mesothelioma	Weighted mode	8	0.287464	0.264944	0.313869	-0.231826	0.806755	1.33304	0.793084	2.24062
ZNF839	mesothelioma	MR Egger	3	1.13889	5.50724	0.870178	-9.6553	11.9331	3.12329	6.40849e-05	152219
ZNF839	mesothelioma	Weighted median	3	-0.351964	0.91032	0.699025	-2.13619	1.43226	0.703306	0.118104	4.18817
ZNF839	mesothelioma	Inverse variance weighted	3	0.300554	0.933476	0.747473	-1.52906	2.13017	1.35061	0.21674	8.41627
ZNF839	mesothelioma	Simple mode	3	-0.472726	1.19956	0.731569	-2.82387	1.87842	0.623301	0.0593755	6.54316
ZNF839	mesothelioma	Weighted mode	3	-0.41986	0.940318	0.698921	-2.26288	1.42316	0.657139	0.10405	4.15022
GRAMD1B	mesothelioma	MR Egger	4	3.21016	1.97117	0.244953	-0.65333	7.07366	24.7831	0.52031	1180.46
GRAMD1B	mesothelioma	Weighted median	4	-0.547582	0.40849	0.180082	-1.34822	0.253059	0.578347	0.259701	1.28796
GRAMD1B	mesothelioma	Inverse variance weighted	4	-0.722428	0.398088	0.0695629	-1.50268	0.0578237	0.485572	0.222533	1.05953
GRAMD1B	mesothelioma	Simple mode	4	-0.57652	0.550007	0.371547	-1.65453	0.501495	0.56185	0.191181	1.65119
GRAMD1B	mesothelioma	Weighted mode	4	-0.510278	0.451554	0.340642	-1.39532	0.374769	0.600329	0.247753	1.45465
DEF6	mesothelioma	MR Egger	6	0.175085	0.439292	0.710575	-0.685927	1.0361	1.19135	0.503623	2.8182
DEF6	mesothelioma	Weighted median	6	0.234755	0.34258	0.493182	-0.436702	0.906212	1.2646	0.646164	2.47493
DEF6	mesothelioma	Inverse variance weighted	6	0.278343	0.294102	0.343936	-0.298097	0.854784	1.32094	0.742229	2.35087
DEF6	mesothelioma	Simple mode	6	-0.030435	0.529449	0.956386	-1.06815	1.00728	0.970023	0.343642	2.73816
DEF6	mesothelioma	Weighted mode	6	0.253272	0.348529	0.499999	-0.429845	0.936389	1.28823	0.65061	2.55075
PLEKHO1	mesothelioma	MR Egger	4	0.344841	0.75469	0.69255	-1.13435	1.82403	1.41177	0.321631	6.1968
PLEKHO1	mesothelioma	Weighted median	4	0.309465	0.509085	0.543264	-0.688342	1.30727	1.3627	0.502408	3.69607
PLEKHO1	mesothelioma	Inverse variance weighted	4	0.172678	0.486694	0.722741	-0.781242	1.1266	1.18848	0.457837	3.08514
PLEKHO1	mesothelioma	Simple mode	4	0.199953	0.914673	0.840984	-1.59281	1.99271	1.22135	0.203354	7.3354
PLEKHO1	mesothelioma	Weighted mode	4	0.325908	0.576934	0.611628	-0.804883	1.4567	1.38529	0.44714	4.29177
UBR2	mesothelioma	MR Egger	4	-1.60037	1.12718	0.2915	-3.80964	0.608898	0.201822	0.0221562	1.8384
UBR2	mesothelioma	Weighted median	4	0.123705	0.685992	0.856894	-1.22084	1.46825	1.13168	0.294982	4.34163
UBR2	mesothelioma	Inverse variance weighted	4	0.0129505	0.603564	0.982881	-1.17003	1.19594	1.01303	0.310356	3.30665
UBR2	mesothelioma	Simple mode	4	0.938378	1.16144	0.478247	-1.33805	3.21481	2.55583	0.262357	24.8985
UBR2	mesothelioma	Weighted mode	4	-0.482861	0.777269	0.578456	-2.00631	1.04059	0.617016	0.134484	2.83088
CCDC28A	mesothelioma	MR Egger	3	0.469763	1.67459	0.825888	-2.81244	3.75197	1.59961	0.0600582	42.6048
CCDC28A	mesothelioma	Weighted median	3	0.410776	0.372158	0.269695	-0.318654	1.14021	1.50799	0.727127	3.12741
CCDC28A	mesothelioma	Inverse variance weighted	3	0.453744	0.527625	0.389803	-0.580401	1.48789	1.57419	0.559674	4.42774
CCDC28A	mesothelioma	Simple mode	3	0.187621	0.657596	0.802237	-1.10127	1.47651	1.20638	0.33245	4.37764
CCDC28A	mesothelioma	Weighted mode	3	0.447895	0.394749	0.374209	-0.325813	1.2216	1.56501	0.72194	3.39262
RRAGD	mesothelioma	MR Egger	5	-0.595455	0.419601	0.250926	-1.41787	0.226962	0.551312	0.242229	1.25478
RRAGD	mesothelioma	Weighted median	5	-0.0410548	0.297908	0.89039	-0.624955	0.542846	0.959777	0.535285	1.7209
RRAGD	mesothelioma	Inverse variance weighted	5	0.16471	0.367406	0.653932	-0.555406	0.884827	1.17905	0.573839	2.42256
RRAGD	mesothelioma	Simple mode	5	0.196735	0.569702	0.747243	-0.919882	1.31335	1.21742	0.398566	3.71861
RRAGD	mesothelioma	Weighted mode	5	-0.0138649	0.298909	0.965227	-0.599726	0.571996	0.986231	0.548962	1.7718
HSF2	mesothelioma	MR Egger	4	0.930842	0.7086	0.319427	-0.458014	2.3197	2.53664	0.632538	10.1726
HSF2	mesothelioma	Weighted median	4	0.539834	0.305843	0.0775526	-0.0596192	1.13929	1.71572	0.942123	3.12454
HSF2	mesothelioma	Inverse variance weighted	4	0.560957	0.299359	0.0609493	-0.0257858	1.1477	1.75235	0.974544	3.15094
HSF2	mesothelioma	Simple mode	4	0.467526	0.466937	0.390481	-0.447671	1.38272	1.59604	0.639115	3.98574
HSF2	mesothelioma	Weighted mode	4	0.497766	0.345817	0.245646	-0.180035	1.17557	1.64504	0.835241	3.23998
NR1H3	mesothelioma	MR Egger	8	-0.543196	0.429527	0.252902	-1.38507	0.298678	0.580889	0.250306	1.34808
NR1H3	mesothelioma	Weighted median	8	-0.31323	0.243141	0.197653	-0.789786	0.163325	0.731082	0.453942	1.17742
NR1H3	mesothelioma	Inverse variance weighted	8	-0.105842	0.231552	0.647601	-0.559685	0.348001	0.899567	0.571389	1.41623
NR1H3	mesothelioma	Simple mode	8	0.0326773	0.487169	0.948397	-0.922174	0.987528	1.03322	0.397654	2.68459
NR1H3	mesothelioma	Weighted mode	8	-0.198576	0.24426	0.443003	-0.677325	0.280173	0.819897	0.507974	1.32336
TYMP	mesothelioma	MR Egger	5	-0.100473	1.0348	0.928774	-2.12867	1.92773	0.90441	0.118995	6.87386
TYMP	mesothelioma	Weighted median	5	-0.69976	0.284403	0.0138763	-1.25719	-0.14233	0.496705	0.284452	0.867335
TYMP	mesothelioma	Inverse variance weighted	5	-0.79216	0.27446	0.00389867	-1.3301	-0.254218	0.452865	0.26445	0.775523
TYMP	mesothelioma	Simple mode	5	-1.20544	0.556862	0.0963809	-2.29689	-0.113987	0.299561	0.100571	0.89227
TYMP	mesothelioma	Weighted mode	5	-0.521656	0.296673	0.153512	-1.10314	0.0598236	0.593537	0.331829	1.06165
TOMM34	mesothelioma	MR Egger	3	-0.237412	0.734317	0.800927	-1.67667	1.20185	0.788666	0.186995	3.32626
TOMM34	mesothelioma	Weighted median	3	-0.0936836	0.269648	0.728269	-0.622193	0.434826	0.910571	0.536766	1.54469
TOMM34	mesothelioma	Inverse variance weighted	3	-0.0788564	0.262743	0.76408	-0.593833	0.436121	0.924173	0.552206	1.5467
TOMM34	mesothelioma	Simple mode	3	-0.0664949	0.385767	0.879011	-0.822599	0.689609	0.935668	0.439289	1.99294
TOMM34	mesothelioma	Weighted mode	3	-0.104385	0.277937	0.743327	-0.649141	0.440371	0.900878	0.522494	1.55328
VIM	mesothelioma	MR Egger	6	-2.2066	1.65927	0.254329	-5.45878	1.04557	0.110074	0.00425876	2.84503
VIM	mesothelioma	Weighted median	6	-1.34253	0.510292	0.00851562	-2.34271	-0.342361	0.261183	0.0960674	0.710092
VIM	mesothelioma	Inverse variance weighted	6	-0.642523	0.711889	0.366759	-2.03783	0.75278	0.525964	0.130312	2.12289
VIM	mesothelioma	Simple mode	6	-1.2028	0.734729	0.162544	-2.64286	0.237272	0.300353	0.0711571	1.26779
VIM	mesothelioma	Weighted mode	6	-1.32275	0.475444	0.0388037	-2.25462	-0.390882	0.266401	0.104913	0.67646
FAS	mesothelioma	MR Egger	5	-0.140803	0.454216	0.776855	-1.03107	0.749461	0.868661	0.356626	2.11586
FAS	mesothelioma	Weighted median	5	0.0100168	0.263019	0.969621	-0.505501	0.525535	1.01007	0.603203	1.69136
FAS	mesothelioma	Inverse variance weighted	5	0.064479	0.249718	0.796247	-0.424968	0.553926	1.0666	0.653791	1.74007
FAS	mesothelioma	Simple mode	5	0.439745	0.517901	0.44366	-0.575341	1.45483	1.55231	0.562513	4.28376
FAS	mesothelioma	Weighted mode	5	0.0203148	0.26954	0.94354	-0.507984	0.548613	1.02052	0.601708	1.73085
RNASET2	mesothelioma	MR Egger	5	0.262175	0.306869	0.455705	-0.339289	0.86364	1.29975	0.712277	2.37178
RNASET2	mesothelioma	Weighted median	5	0.17139	0.157916	0.277778	-0.138125	0.480905	1.18695	0.87099	1.61754
RNASET2	mesothelioma	Inverse variance weighted	5	0.145826	0.152851	0.340064	-0.153763	0.445415	1.157	0.857475	1.56114
RNASET2	mesothelioma	Simple mode	5	0.0787933	0.297349	0.804115	-0.504011	0.661597	1.08198	0.604103	1.93789
RNASET2	mesothelioma	Weighted mode	5	0.171475	0.163381	0.353154	-0.148751	0.491702	1.18705	0.861783	1.6351
CD44	mesothelioma	MR Egger	4	1.19055	1.70869	0.558044	-2.15849	4.53959	3.28889	0.1155	93.6522
CD44	mesothelioma	Weighted median	4	0.183163	0.522514	0.725932	-0.840965	1.20729	1.20101	0.431294	3.34441
CD44	mesothelioma	Inverse variance weighted	4	-0.0165811	0.458688	0.971164	-0.91561	0.882448	0.983556	0.400272	2.41681
CD44	mesothelioma	Simple mode	4	0.351625	0.736314	0.665607	-1.09155	1.7948	1.42138	0.335696	6.01828
CD44	mesothelioma	Weighted mode	4	0.341746	0.566265	0.588748	-0.768133	1.45162	1.4074	0.463878	4.27004
AGPAT4	mesothelioma	MR Egger	5	-0.924706	1.65591	0.615521	-4.17028	2.32087	0.396648	0.0154479	10.1845
AGPAT4	mesothelioma	Weighted median	5	0.434989	0.605632	0.472609	-0.75205	1.62203	1.54495	0.471399	5.06335
AGPAT4	mesothelioma	Inverse variance weighted	5	0.678282	0.642968	0.29146	-0.581935	1.9385	1.97049	0.558816	6.94831
AGPAT4	mesothelioma	Simple mode	5	0.485515	0.862756	0.603651	-1.20549	2.17652	1.62501	0.299546	8.81555
AGPAT4	mesothelioma	Weighted mode	5	0.119649	0.631558	0.858964	-1.1182	1.3575	1.1271	0.326866	3.88648
BTN3A1	mesothelioma	MR Egger	3	-0.972948	0.422076	0.260575	-1.80022	-0.145679	0.377967	0.165263	0.864435
BTN3A1	mesothelioma	Weighted median	3	-0.543067	0.273839	0.0473496	-1.07979	-0.00634212	0.580964	0.339666	0.993678
BTN3A1	mesothelioma	Inverse variance weighted	3	-0.484192	0.331213	0.143775	-1.13337	0.164985	0.616195	0.321947	1.17938
BTN3A1	mesothelioma	Simple mode	3	0.0699973	0.951808	0.948069	-1.79555	1.93554	1.07251	0.166037	6.92779
BTN3A1	mesothelioma	Weighted mode	3	-0.60009	0.272932	0.158956	-1.13504	-0.0651438	0.548762	0.321411	0.936933
PRKCH	mesothelioma	MR Egger	3	-6.45661	13.8607	0.722477	-33.6236	20.7104	0.00157011	2.49725e-15	9.87182e+08
PRKCH	mesothelioma	Weighted median	3	2.27146	1.02929	0.027326	0.254058	4.28887	9.69358	1.28925	72.8841
PRKCH	mesothelioma	Inverse variance weighted	3	1.42372	1.56103	0.36175	-1.63591	4.48334	4.15252	0.194775	88.5298
PRKCH	mesothelioma	Simple mode	3	2.307	1.18636	0.191256	-0.0182723	4.63228	10.0443	0.981894	102.748
PRKCH	mesothelioma	Weighted mode	3	2.34164	0.909577	0.123537	0.558866	4.12441	10.3982	1.74869	61.8312
IFNGR1	mesothelioma	MR Egger	4	1.18728	1.49419	0.510158	-1.74133	4.1159	3.27817	0.175287	61.3073
IFNGR1	mesothelioma	Weighted median	4	0.629053	0.59423	0.289781	-0.535638	1.79374	1.87583	0.585296	6.01192
IFNGR1	mesothelioma	Inverse variance weighted	4	0.617459	0.625257	0.323384	-0.608046	1.84296	1.85421	0.544414	6.31523
IFNGR1	mesothelioma	Simple mode	4	-0.513891	1.19152	0.695372	-2.84927	1.82149	0.598164	0.0578864	6.18107
IFNGR1	mesothelioma	Weighted mode	4	0.930751	0.630322	0.236269	-0.30468	2.16618	2.53641	0.737359	8.72491
B4GALT7	mesothelioma	Inverse variance weighted	2	0.149307	0.475419	0.75348	-0.782514	1.08113	1.16103	0.457255	2.948
TNFRSF1B	mesothelioma	MR Egger	4	-0.94137	0.959664	0.430057	-2.82231	0.939571	0.390093	0.0594683	2.55888
TNFRSF1B	mesothelioma	Weighted median	4	-0.0362627	0.516726	0.944052	-1.04905	0.97652	0.964387	0.350272	2.6552
TNFRSF1B	mesothelioma	Inverse variance weighted	4	0.169018	0.500231	0.735454	-0.811435	1.14947	1.18414	0.44422	3.15652
TNFRSF1B	mesothelioma	Simple mode	4	2.09359	1.1657	0.170363	-0.191186	4.37837	8.11401	0.825979	79.7081
TNFRSF1B	mesothelioma	Weighted mode	4	-0.135931	0.530013	0.814173	-1.17476	0.902896	0.872903	0.308894	2.46674
ANK1	mesothelioma	MR Egger	4	-0.317107	1.03545	0.788355	-2.3466	1.71238	0.728253	0.0956943	5.54216
ANK1	mesothelioma	Weighted median	4	0.00212347	0.453687	0.996266	-0.887102	0.891349	1.00213	0.411847	2.43842
ANK1	mesothelioma	Inverse variance weighted	4	0.0655478	0.408881	0.872637	-0.735859	0.866955	1.06774	0.479094	2.37965
ANK1	mesothelioma	Simple mode	4	0.666901	0.704412	0.413613	-0.713747	2.04755	1.94819	0.489806	7.74888
ANK1	mesothelioma	Weighted mode	4	-0.0847072	0.499487	0.876125	-1.0637	0.894288	0.918781	0.345175	2.44559
TFB1M	mesothelioma	MR Egger	3	0.524571	1.04339	0.703431	-1.52048	2.56962	1.68973	0.218607	13.0609
TFB1M	mesothelioma	Weighted median	3	0.452939	0.351129	0.197067	-0.235273	1.14115	1.57293	0.790355	3.13037
TFB1M	mesothelioma	Inverse variance weighted	3	0.382738	0.343048	0.264552	-0.289637	1.05511	1.46629	0.748535	2.8723
TFB1M	mesothelioma	Simple mode	3	0.394761	0.55854	0.552956	-0.699978	1.4895	1.48403	0.496596	4.43487
TFB1M	mesothelioma	Weighted mode	3	0.473552	0.367658	0.326648	-0.247058	1.19416	1.60569	0.781095	3.30079
RABEP1	mesothelioma	MR Egger	7	-0.861056	0.804035	0.333155	-2.43697	0.714854	0.422716	0.0874258	2.04389
RABEP1	mesothelioma	Weighted median	7	0.0757868	0.200112	0.704894	-0.316433	0.468006	1.07873	0.728744	1.59681
RABEP1	mesothelioma	Inverse variance weighted	7	0.0766903	0.175765	0.662602	-0.267809	0.42119	1.07971	0.765054	1.52377
RABEP1	mesothelioma	Simple mode	7	0.0628488	0.259688	0.816827	-0.44614	0.571838	1.06487	0.640094	1.77152
RABEP1	mesothelioma	Weighted mode	7	0.0456803	0.201587	0.828255	-0.349431	0.440791	1.04674	0.705089	1.55394
BAK1	mesothelioma	MR Egger	5	-2.16271	1.76678	0.30828	-5.6256	1.30018	0.115013	0.00360441	3.66996
BAK1	mesothelioma	Weighted median	5	-0.0715066	0.307173	0.815925	-0.673565	0.530552	0.93099	0.509888	1.69987
BAK1	mesothelioma	Inverse variance weighted	5	-0.116967	0.322767	0.717062	-0.749591	0.515657	0.889615	0.47256	1.67474
BAK1	mesothelioma	Simple mode	5	0.614045	0.641703	0.392806	-0.643692	1.87178	1.84789	0.525349	6.49988
BAK1	mesothelioma	Weighted mode	5	-0.072976	0.32747	0.834571	-0.714818	0.568866	0.929623	0.489281	1.76626
GRN	mesothelioma	MR Egger	6	0.289635	0.565582	0.635559	-0.818906	1.39818	1.33594	0.440914	4.04781
GRN	mesothelioma	Weighted median	6	0.0942194	0.371165	0.799613	-0.633263	0.821702	1.0988	0.530857	2.27437
GRN	mesothelioma	Inverse variance weighted	6	0.0902311	0.324519	0.780977	-0.545826	0.726288	1.09443	0.579363	2.06739
GRN	mesothelioma	Simple mode	6	-0.745908	0.713403	0.343652	-2.14418	0.652361	0.474303	0.117164	1.92007
GRN	mesothelioma	Weighted mode	6	0.430278	0.40258	0.33402	-0.358779	1.21934	1.53769	0.698529	3.38494
ARHGAP31	mesothelioma	MR Egger	3	0.644259	1.37348	0.72078	-2.04777	3.33629	1.90458	0.129022	28.1146
ARHGAP31	mesothelioma	Weighted median	3	-0.0328241	0.513921	0.949074	-1.04011	0.974462	0.967709	0.353416	2.64974
ARHGAP31	mesothelioma	Inverse variance weighted	3	-0.0880472	0.507149	0.86217	-1.08206	0.905964	0.915718	0.338897	2.47432
ARHGAP31	mesothelioma	Simple mode	3	-0.121451	0.857204	0.900314	-1.80157	1.55867	0.885634	0.16504	4.75249
ARHGAP31	mesothelioma	Weighted mode	3	-0.0099999	0.525606	0.986548	-1.04019	1.02019	0.99005	0.353388	2.77372
CENPQ	mesothelioma	MR Egger	3	1.06674	1.2117	0.540451	-1.30821	3.44168	2.90588	0.270305	31.2393
CENPQ	mesothelioma	Weighted median	3	0.179141	0.310189	0.563586	-0.428828	0.787111	1.19619	0.651272	2.19704
CENPQ	mesothelioma	Inverse variance weighted	3	0.107045	0.593566	0.856884	-1.05634	1.27043	1.11298	0.347725	3.5624
CENPQ	mesothelioma	Simple mode	3	-1.95953	1.71988	0.372632	-5.33049	1.41143	0.140925	0.0048417	4.10182
CENPQ	mesothelioma	Weighted mode	3	0.324494	0.314107	0.410131	-0.291156	0.940144	1.38333	0.747399	2.56035
IFT88	mesothelioma	MR Egger	3	0.406538	0.645698	0.642278	-0.859029	1.67211	1.50161	0.423573	5.32336
IFT88	mesothelioma	Weighted median	3	0.141819	0.310381	0.647729	-0.466529	0.750167	1.15237	0.627176	2.11735
IFT88	mesothelioma	Inverse variance weighted	3	0.147883	0.317991	0.641892	-0.475379	0.771146	1.15938	0.621649	2.16224
IFT88	mesothelioma	Simple mode	3	-0.00785566	0.566513	0.990195	-1.11822	1.10251	0.992175	0.32686	3.01172
IFT88	mesothelioma	Weighted mode	3	0.159614	0.326626	0.673403	-0.480573	0.799802	1.17306	0.618429	2.2251
LRRC7	mesothelioma	MR Egger	3	-0.903356	1.15099	0.57637	-3.15929	1.35258	0.405207	0.0424557	3.86739
LRRC7	mesothelioma	Weighted median	3	-0.243047	0.338059	0.472172	-0.905642	0.419548	0.784235	0.404282	1.52127
LRRC7	mesothelioma	Inverse variance weighted	3	-0.200205	0.322943	0.535298	-0.833172	0.432763	0.818563	0.434668	1.54151
LRRC7	mesothelioma	Simple mode	3	-0.298193	0.530405	0.630585	-1.33779	0.741401	0.742158	0.262426	2.09887
LRRC7	mesothelioma	Weighted mode	3	-0.272143	0.36176	0.530371	-0.981193	0.436908	0.761745	0.374864	1.54791
ATP6V0A1	mesothelioma	MR Egger	4	0.979963	1.18312	0.494614	-1.33895	3.29888	2.66436	0.262121	27.0822
ATP6V0A1	mesothelioma	Weighted median	4	0.19268	0.65498	0.768623	-1.09108	1.47644	1.21249	0.335853	4.37734
ATP6V0A1	mesothelioma	Inverse variance weighted	4	-0.0166736	0.576142	0.976912	-1.14591	1.11257	0.983465	0.317934	3.04215
ATP6V0A1	mesothelioma	Simple mode	4	0.075543	0.887052	0.937498	-1.66308	1.81417	1.07847	0.189554	6.13595
ATP6V0A1	mesothelioma	Weighted mode	4	0.229147	0.64592	0.746242	-1.03686	1.49515	1.25753	0.354567	4.46001
PIAS1	mesothelioma	MR Egger	3	-0.159338	0.844446	0.881272	-1.81445	1.49578	0.852708	0.162927	4.4628
PIAS1	mesothelioma	Weighted median	3	-0.107475	0.317639	0.735095	-0.730047	0.515097	0.898099	0.481886	1.6738
PIAS1	mesothelioma	Inverse variance weighted	3	-0.112984	0.316396	0.721018	-0.73312	0.507152	0.893165	0.480408	1.66055
PIAS1	mesothelioma	Simple mode	3	0.136505	0.56326	0.831097	-0.967485	1.24049	1.14626	0.380038	3.45732
PIAS1	mesothelioma	Weighted mode	3	-0.0559169	0.344474	0.885967	-0.731085	0.619251	0.945618	0.481386	1.85754
APBA2	mesothelioma	MR Egger	5	0.257835	0.813762	0.772131	-1.33714	1.85281	1.29413	0.262596	6.37771
APBA2	mesothelioma	Weighted median	5	-0.128148	0.427348	0.764278	-0.965751	0.709454	0.879723	0.380697	2.03288
APBA2	mesothelioma	Inverse variance weighted	5	-0.32692	0.555639	0.556285	-1.41597	0.762132	0.721141	0.24269	2.14284
APBA2	mesothelioma	Simple mode	5	-0.58638	0.866735	0.535801	-2.28518	1.11242	0.556338	0.101756	3.04171
APBA2	mesothelioma	Weighted mode	5	-0.0991322	0.409778	0.820741	-0.902297	0.704033	0.905623	0.405637	2.02189
MAP2K3	mesothelioma	MR Egger	10	0.48961	0.509471	0.364686	-0.508953	1.48817	1.63168	0.601125	4.429
MAP2K3	mesothelioma	Weighted median	10	0.273518	0.318943	0.391127	-0.35161	0.898645	1.31458	0.703554	2.45627
MAP2K3	mesothelioma	Inverse variance weighted	10	0.130851	0.267051	0.624145	-0.39257	0.654271	1.1398	0.675319	1.92374
MAP2K3	mesothelioma	Simple mode	10	-0.722663	0.602842	0.261232	-1.90423	0.458907	0.485458	0.148937	1.58234
MAP2K3	mesothelioma	Weighted mode	10	0.297194	0.317766	0.374067	-0.325627	0.920015	1.34608	0.722074	2.50933
SH3YL1	mesothelioma	MR Egger	5	-0.375961	0.428077	0.444464	-1.21499	0.463071	0.686629	0.296712	1.58895
SH3YL1	mesothelioma	Weighted median	5	-0.0505972	0.253995	0.842102	-0.548427	0.447233	0.950662	0.577858	1.56398
SH3YL1	mesothelioma	Inverse variance weighted	5	-0.0244541	0.230618	0.915553	-0.476465	0.427557	0.975843	0.620974	1.53351
SH3YL1	mesothelioma	Simple mode	5	-0.156861	0.371004	0.69418	-0.884029	0.570307	0.854823	0.413115	1.76881
SH3YL1	mesothelioma	Weighted mode	5	-0.081246	0.270966	0.779236	-0.612338	0.449846	0.921967	0.542082	1.56807
VCL	mesothelioma	MR Egger	12	-0.166134	0.312539	0.606635	-0.77871	0.446442	0.846933	0.458998	1.56274
VCL	mesothelioma	Weighted median	12	-0.070627	0.233042	0.76184	-0.52739	0.386136	0.931809	0.590143	1.47128
VCL	mesothelioma	Inverse variance weighted	12	0.0545644	0.211465	0.796384	-0.359908	0.469037	1.05608	0.697741	1.59845
VCL	mesothelioma	Simple mode	12	0.216873	0.410489	0.607764	-0.587684	1.02143	1.24219	0.555612	2.77717
VCL	mesothelioma	Weighted mode	12	-0.0884973	0.200597	0.667636	-0.481667	0.304673	0.915306	0.617752	1.35618
DAPK2	mesothelioma	MR Egger	4	1.48754	0.745654	0.184193	0.0260558	2.94902	4.42618	1.0264	19.0872
DAPK2	mesothelioma	Weighted median	4	0.998706	0.48294	0.0386428	0.0521432	1.94527	2.71477	1.05353	6.99552
DAPK2	mesothelioma	Inverse variance weighted	4	0.831646	0.450333	0.0647857	-0.0510073	1.7143	2.2971	0.950272	5.55278
DAPK2	mesothelioma	Simple mode	4	-0.811027	0.917886	0.441993	-2.61008	0.988031	0.444402	0.0735283	2.68594
DAPK2	mesothelioma	Weighted mode	4	1.04947	0.513247	0.133433	0.0435061	2.05544	2.85614	1.04447	7.81024
NSMAF	mesothelioma	Inverse variance weighted	2	-0.352103	0.277496	0.204492	-0.895996	0.191789	0.703207	0.408201	1.21142
ADSS2	mesothelioma	MR Egger	4	0.158644	0.478284	0.771653	-0.778793	1.09608	1.17192	0.45896	2.99242
ADSS2	mesothelioma	Weighted median	4	0.056164	0.252037	0.82366	-0.437829	0.550157	1.05777	0.645436	1.73353
ADSS2	mesothelioma	Inverse variance weighted	4	0.0379001	0.259968	0.884089	-0.471637	0.547437	1.03863	0.62398	1.72882
ADSS2	mesothelioma	Simple mode	4	0.0756379	0.442457	0.875143	-0.791578	0.942854	1.07857	0.453129	2.5673
ADSS2	mesothelioma	Weighted mode	4	0.0517983	0.2663	0.858202	-0.470149	0.573745	1.05316	0.624909	1.7749
STAP1	mesothelioma	MR Egger	4	-0.036915	2.38556	0.989059	-4.71261	4.63878	0.963758	0.00898127	103.419
STAP1	mesothelioma	Weighted median	4	0.361931	0.649012	0.577073	-0.910132	1.63399	1.4361	0.402471	5.1243
STAP1	mesothelioma	Inverse variance weighted	4	0.417174	0.592691	0.481517	-0.7445	1.57885	1.51767	0.474972	4.84937
STAP1	mesothelioma	Simple mode	4	-0.342274	1.03316	0.762219	-2.36727	1.68272	0.710154	0.0937362	5.38019
STAP1	mesothelioma	Weighted mode	4	0.452289	0.780181	0.60277	-1.07687	1.98144	1.57191	0.340662	7.25321
TIMP2	mesothelioma	MR Egger	5	0.62316	0.513361	0.311638	-0.383028	1.62935	1.86481	0.681794	5.10055
TIMP2	mesothelioma	Weighted median	5	0.114864	0.356376	0.747218	-0.583633	0.81336	1.12172	0.557868	2.25547
TIMP2	mesothelioma	Inverse variance weighted	5	-0.00731491	0.400838	0.98544	-0.792958	0.778328	0.992712	0.452504	2.17783
TIMP2	mesothelioma	Simple mode	5	0.541036	0.88859	0.575494	-1.2006	2.28267	1.71778	0.301013	9.80283
TIMP2	mesothelioma	Weighted mode	5	0.132274	0.368519	0.737788	-0.590024	0.854572	1.14142	0.554314	2.35037
MYOM2	mesothelioma	MR Egger	9	0.631345	0.231939	0.0296785	0.176744	1.08595	1.88014	1.19333	2.96224
MYOM2	mesothelioma	Weighted median	9	0.221145	0.230574	0.337505	-0.23078	0.673071	1.2475	0.793914	1.96025
MYOM2	mesothelioma	Inverse variance weighted	9	0.392762	0.179589	0.0287419	0.0407682	0.744756	1.48107	1.04161	2.10593
MYOM2	mesothelioma	Simple mode	9	0.00265039	0.391132	0.994759	-0.763969	0.769269	1.00265	0.465814	2.15819
MYOM2	mesothelioma	Weighted mode	9	0.379275	0.214557	0.115087	-0.0412567	0.799806	1.46122	0.959583	2.22511
SLC18A1	mesothelioma	MR Egger	3	-0.259509	0.99938	0.838261	-2.21829	1.69928	0.77143	0.108795	5.46998
SLC18A1	mesothelioma	Weighted median	3	-0.449346	0.272287	0.0988886	-0.983029	0.0843367	0.638045	0.374176	1.088
SLC18A1	mesothelioma	Inverse variance weighted	3	-0.454081	0.282669	0.108185	-1.00811	0.0999499	0.635031	0.364907	1.10512
SLC18A1	mesothelioma	Simple mode	3	-0.398167	0.626215	0.589938	-1.62555	0.829214	0.67155	0.196804	2.29152
SLC18A1	mesothelioma	Weighted mode	3	-0.44218	0.286048	0.262182	-1.00283	0.118474	0.642634	0.366839	1.12578
NSUN2	mesothelioma	MR Egger	7	-0.112396	0.286743	0.711227	-0.674413	0.449621	0.89369	0.509455	1.56772
NSUN2	mesothelioma	Weighted median	7	-0.0897491	0.177327	0.612771	-0.43731	0.257812	0.914161	0.645771	1.2941
NSUN2	mesothelioma	Inverse variance weighted	7	-0.15524	0.151536	0.305625	-0.45225	0.14177	0.85621	0.636195	1.15231
NSUN2	mesothelioma	Simple mode	7	-0.115579	0.301438	0.714622	-0.706397	0.475239	0.89085	0.493419	1.6084
NSUN2	mesothelioma	Weighted mode	7	-0.0524768	0.175117	0.774541	-0.395706	0.290752	0.948876	0.673205	1.33743
MRI1	mesothelioma	Inverse variance weighted	2	-1.1787	0.422016	0.00522181	-2.00585	-0.351549	0.307679	0.134546	0.703598
AGA	mesothelioma	MR Egger	5	0.00727521	0.344192	0.984464	-0.66734	0.681891	1.0073	0.513071	1.97761
AGA	mesothelioma	Weighted median	5	0.120188	0.222411	0.588928	-0.315736	0.556113	1.12771	0.729252	1.74388
AGA	mesothelioma	Inverse variance weighted	5	-0.0834136	0.188007	0.657279	-0.451908	0.28508	0.919971	0.636413	1.32987
AGA	mesothelioma	Simple mode	5	0.162262	0.353187	0.66979	-0.529985	0.854509	1.17617	0.588614	2.35022
AGA	mesothelioma	Weighted mode	5	0.141429	0.263058	0.619345	-0.374163	0.657022	1.15192	0.687864	1.92904
VCAN	mesothelioma	MR Egger	9	-2.77041	2.07644	0.223903	-6.84024	1.29942	0.0626365	0.00106985	3.66719
VCAN	mesothelioma	Weighted median	9	-0.297567	0.674047	0.658877	-1.6187	1.02356	0.742623	0.198156	2.7831
VCAN	mesothelioma	Inverse variance weighted	9	-0.371289	0.532066	0.485287	-1.41414	0.671562	0.689845	0.243135	1.95729
VCAN	mesothelioma	Simple mode	9	-0.215485	1.02846	0.839278	-2.23127	1.8003	0.80615	0.107392	6.05147
VCAN	mesothelioma	Weighted mode	9	-0.0812531	0.985445	0.936312	-2.01273	1.85022	0.92196	0.133624	6.36121
MSR1	mesothelioma	MR Egger	4	-0.943828	1.86456	0.663004	-4.59837	2.71071	0.389135	0.0100682	15.04
MSR1	mesothelioma	Weighted median	4	0.463846	0.304074	0.12715	-0.132139	1.05983	1.59018	0.876219	2.88588
MSR1	mesothelioma	Inverse variance weighted	4	0.409877	0.386834	0.289341	-0.348318	1.16807	1.50663	0.705874	3.21579
MSR1	mesothelioma	Simple mode	4	0.797288	0.498699	0.208176	-0.180162	1.77474	2.21951	0.835135	5.89873
MSR1	mesothelioma	Weighted mode	4	0.467838	0.319993	0.239899	-0.159348	1.09503	1.59654	0.852699	2.98926
CDH1	mesothelioma	MR Egger	3	0.0897199	1.32529	0.956968	-2.50785	2.68729	1.09387	0.0814433	14.6918
CDH1	mesothelioma	Weighted median	3	0.377491	0.370718	0.308549	-0.349116	1.1041	1.45862	0.705311	3.0165
CDH1	mesothelioma	Inverse variance weighted	3	0.458092	0.383836	0.23269	-0.294227	1.21041	1.58105	0.745107	3.35486
CDH1	mesothelioma	Simple mode	3	0.542273	0.867591	0.595756	-1.15821	2.24275	1.71991	0.314049	9.41921
CDH1	mesothelioma	Weighted mode	3	0.360714	0.384974	0.447679	-0.393834	1.11526	1.43435	0.674466	3.05037
RIPOR1	mesothelioma	MR Egger	3	0.00075009	0.539548	0.999115	-1.05676	1.05826	1.00075	0.347579	2.88136
RIPOR1	mesothelioma	Weighted median	3	-0.110748	0.380055	0.770745	-0.855657	0.63416	0.895164	0.425004	1.88544
RIPOR1	mesothelioma	Inverse variance weighted	3	-0.187224	0.364733	0.60773	-0.902101	0.527654	0.829258	0.405716	1.69495
RIPOR1	mesothelioma	Simple mode	3	-0.16092	0.665065	0.831358	-1.46445	1.14261	0.85136	0.231206	3.13493
RIPOR1	mesothelioma	Weighted mode	3	-0.0921533	0.379094	0.830595	-0.835178	0.650872	0.911965	0.433797	1.91721
RAI14	mesothelioma	MR Egger	3	-0.331331	1.38902	0.850929	-3.05381	2.39115	0.717967	0.0471787	10.9261
RAI14	mesothelioma	Weighted median	3	0.140889	0.489175	0.773337	-0.817895	1.09967	1.1513	0.44136	3.00318
RAI14	mesothelioma	Inverse variance weighted	3	-0.380372	0.483722	0.431666	-1.32847	0.567723	0.683607	0.264883	1.76424
RAI14	mesothelioma	Simple mode	3	0.160332	0.83439	0.865363	-1.47507	1.79574	1.1739	0.228762	6.02392
RAI14	mesothelioma	Weighted mode	3	0.193511	0.612623	0.782015	-1.00723	1.39425	1.2135	0.365229	4.03196
PNKP	mesothelioma	MR Egger	4	-0.169008	0.661053	0.822101	-1.46467	1.12666	0.844502	0.231154	3.08532
PNKP	mesothelioma	Weighted median	4	0.112085	0.259642	0.665967	-0.396814	0.620984	1.11861	0.672459	1.86076
PNKP	mesothelioma	Inverse variance weighted	4	0.144796	0.281963	0.607581	-0.407851	0.697442	1.1558	0.665078	2.00861
PNKP	mesothelioma	Simple mode	4	0.935788	0.641647	0.240806	-0.321841	2.19342	2.54922	0.724814	8.9658
PNKP	mesothelioma	Weighted mode	4	-0.0203134	0.277433	0.94624	-0.564081	0.523455	0.979892	0.568883	1.68785
SPDL1	mesothelioma	MR Egger	3	0.243587	0.720829	0.792539	-1.16924	1.65641	1.27582	0.310604	5.24048
SPDL1	mesothelioma	Weighted median	3	0.0683975	0.279973	0.806998	-0.48035	0.617145	1.07079	0.618567	1.85363
SPDL1	mesothelioma	Inverse variance weighted	3	0.137288	0.269218	0.610087	-0.390381	0.664956	1.14716	0.676799	1.9444
SPDL1	mesothelioma	Simple mode	3	0.000821911	0.349359	0.998336	-0.683921	0.685565	1.00082	0.504634	1.98489
SPDL1	mesothelioma	Weighted mode	3	0.0682665	0.303923	0.843137	-0.527423	0.663956	1.07065	0.590124	1.94246
PHF23	mesothelioma	MR Egger	3	0.110687	1.61457	0.956425	-3.05387	3.27525	1.11705	0.0471759	26.4497
PHF23	mesothelioma	Weighted median	3	0.495773	0.465962	0.287339	-0.417512	1.40906	1.64177	0.658683	4.0921
PHF23	mesothelioma	Inverse variance weighted	3	0.428734	0.636846	0.500811	-0.819485	1.67695	1.53531	0.440659	5.34923
PHF23	mesothelioma	Simple mode	3	1.5925	1.19353	0.313748	-0.746814	3.93182	4.91604	0.473874	50.9998
PHF23	mesothelioma	Weighted mode	3	-0.204226	0.521963	0.73335	-1.22727	0.818821	0.815278	0.293091	2.26782
RAB27B	mesothelioma	MR Egger	9	0.228025	0.625019	0.726012	-0.997012	1.45306	1.25612	0.36898	4.27618
RAB27B	mesothelioma	Weighted median	9	0.173561	0.311993	0.578007	-0.437944	0.785067	1.18953	0.645362	2.19255
RAB27B	mesothelioma	Inverse variance weighted	9	0.162288	0.32336	0.615752	-0.471498	0.796074	1.1762	0.624067	2.21682
RAB27B	mesothelioma	Simple mode	9	0.449743	0.616344	0.486391	-0.758292	1.65778	1.56791	0.468466	5.24763
RAB27B	mesothelioma	Weighted mode	9	0.201275	0.32027	0.547224	-0.426453	0.829004	1.22296	0.652821	2.29103
MYO16	mesothelioma	MR Egger	3	-0.566193	0.464505	0.437394	-1.47662	0.344237	0.567682	0.228408	1.41091
MYO16	mesothelioma	Weighted median	3	-0.450895	0.257603	0.0800589	-0.955797	0.054008	0.637058	0.384505	1.05549
MYO16	mesothelioma	Inverse variance weighted	3	-0.443415	0.247379	0.0730603	-0.928278	0.0414473	0.641841	0.395234	1.04232
MYO16	mesothelioma	Simple mode	3	-0.542897	0.444697	0.346546	-1.4145	0.328709	0.581063	0.243047	1.38917
MYO16	mesothelioma	Weighted mode	3	-0.461335	0.275442	0.235939	-1.0012	0.0785319	0.630442	0.367438	1.0817
LSG1	mesothelioma	Inverse variance weighted	2	0.260725	0.247931	0.292982	-0.22522	0.74667	1.29787	0.798341	2.10996
SPATA7	mesothelioma	MR Egger	3	0.423145	0.9899	0.742835	-1.51706	2.36335	1.52676	0.219356	10.6265
SPATA7	mesothelioma	Weighted median	3	0.146721	0.369935	0.691653	-0.578352	0.871794	1.15803	0.560822	2.3912
SPATA7	mesothelioma	Inverse variance weighted	3	0.203528	0.361886	0.573838	-0.505769	0.912824	1.22572	0.603042	2.49135
SPATA7	mesothelioma	Simple mode	3	-0.00954522	0.50195	0.986555	-0.993367	0.974277	0.9905	0.370328	2.64925
SPATA7	mesothelioma	Weighted mode	3	0.136769	0.407227	0.768942	-0.661396	0.934933	1.14656	0.51613	2.54704
RETSAT	mesothelioma	MR Egger	3	-2.91618	1.77155	0.347536	-6.38842	0.55606	0.05414	0.00168091	1.74379
RETSAT	mesothelioma	Weighted median	3	-0.17261	0.284452	0.543974	-0.730136	0.384916	0.841466	0.481843	1.46949
RETSAT	mesothelioma	Inverse variance weighted	3	-0.127014	0.364486	0.727485	-0.841407	0.58738	0.880722	0.431104	1.79927
RETSAT	mesothelioma	Simple mode	3	0.698527	0.858062	0.501113	-0.983275	2.38033	2.01079	0.374084	10.8085
RETSAT	mesothelioma	Weighted mode	3	-0.283689	0.304071	0.449327	-0.879667	0.31229	0.753001	0.414921	1.36655
CAPG	mesothelioma	MR Egger	4	0.204529	1.16872	0.877191	-2.08616	2.49522	1.22695	0.124163	12.1244
CAPG	mesothelioma	Weighted median	4	-0.0723448	0.280182	0.796248	-0.621502	0.476812	0.93021	0.537137	1.61093
CAPG	mesothelioma	Inverse variance weighted	4	0.0565043	0.300103	0.850655	-0.531698	0.644706	1.05813	0.587607	1.90543
CAPG	mesothelioma	Simple mode	4	-0.273682	0.405817	0.548377	-1.06908	0.52172	0.760574	0.343323	1.68492
CAPG	mesothelioma	Weighted mode	4	-0.0209156	0.313189	0.950956	-0.634766	0.592934	0.979302	0.53006	1.80929
AP2S1	mesothelioma	Wald ratio	1	-1.2269	1.17452	0.29621	-3.52895	1.07516	0.293201	0.0293357	2.93046
TG	mesothelioma	MR Egger	3	0.444658	0.673249	0.628407	-0.874911	1.76423	1.55996	0.416899	5.83706
TG	mesothelioma	Weighted median	3	0.248528	0.327326	0.447693	-0.393031	0.890086	1.28214	0.675008	2.43534
TG	mesothelioma	Inverse variance weighted	3	0.248205	0.32791	0.449091	-0.394498	0.890908	1.28172	0.674018	2.43734
TG	mesothelioma	Simple mode	3	-0.133565	0.574677	0.837831	-1.25993	0.992803	0.874971	0.283673	2.69879
TG	mesothelioma	Weighted mode	3	0.291905	0.324806	0.463655	-0.344715	0.928526	1.33898	0.708422	2.53078
ADAM28	mesothelioma	MR Egger	4	0.305103	0.838892	0.750931	-1.33912	1.94933	1.35677	0.262075	7.02399
ADAM28	mesothelioma	Weighted median	4	-0.595713	0.417978	0.154092	-1.41495	0.223524	0.55117	0.242938	1.25048
ADAM28	mesothelioma	Inverse variance weighted	4	-0.609735	0.491349	0.214628	-1.57278	0.35331	0.543495	0.207468	1.42377
ADAM28	mesothelioma	Simple mode	4	-2.26442	1.23774	0.164754	-4.69039	0.161543	0.10389	0.0091831	1.17532
ADAM28	mesothelioma	Weighted mode	4	-0.46326	0.44507	0.374445	-1.3356	0.409077	0.629229	0.263001	1.50543
LCP2	mesothelioma	MR Egger	3	1.62349	1.12414	0.38555	-0.579816	3.8268	5.07077	0.560001	45.9154
LCP2	mesothelioma	Weighted median	3	1.05269	0.472019	0.0257344	0.127538	1.97785	2.86536	1.13603	7.2272
LCP2	mesothelioma	Inverse variance weighted	3	0.969107	0.466225	0.0376518	0.055306	1.88291	2.63559	1.05686	6.57259
LCP2	mesothelioma	Simple mode	3	0.985896	0.697237	0.292946	-0.380689	2.35248	2.68021	0.68339	10.5116
LCP2	mesothelioma	Weighted mode	3	1.13988	0.545364	0.171772	0.0709706	2.2088	3.1264	1.07355	9.10475
TRIT1	mesothelioma	MR Egger	3	-0.4108	2.32897	0.888852	-4.97558	4.15398	0.66312	0.00690455	63.6867
TRIT1	mesothelioma	Weighted median	3	0.307111	0.287636	0.285652	-0.256655	0.870878	1.35949	0.773635	2.38901
TRIT1	mesothelioma	Inverse variance weighted	3	0.235679	0.351941	0.503078	-0.454125	0.925482	1.26577	0.635003	2.52308
TRIT1	mesothelioma	Simple mode	3	0.514035	0.426226	0.351123	-0.321368	1.34944	1.67202	0.725157	3.85526
TRIT1	mesothelioma	Weighted mode	3	0.335773	0.308235	0.389766	-0.268367	0.939913	1.39902	0.764627	2.55976
CTNNA1	mesothelioma	MR Egger	7	0.79755	0.573424	0.222992	-0.32636	1.92146	2.2201	0.721545	6.83093
CTNNA1	mesothelioma	Weighted median	7	-0.0179703	0.230731	0.93792	-0.470203	0.434262	0.98219	0.624876	1.54382
CTNNA1	mesothelioma	Inverse variance weighted	7	-0.100511	0.223779	0.653322	-0.539118	0.338096	0.904375	0.583263	1.40227
CTNNA1	mesothelioma	Simple mode	7	-0.282418	0.347967	0.448001	-0.964433	0.399597	0.753959	0.381199	1.49122
CTNNA1	mesothelioma	Weighted mode	7	-0.0155049	0.239464	0.950478	-0.484855	0.453845	0.984615	0.615787	1.57435
HSPA5	mesothelioma	MR Egger	5	0.252758	0.753081	0.75925	-1.22328	1.7288	1.28757	0.294263	5.63387
HSPA5	mesothelioma	Weighted median	5	0.405967	0.586448	0.488781	-0.74347	1.5554	1.50075	0.475461	4.737
HSPA5	mesothelioma	Inverse variance weighted	5	0.311211	0.462854	0.501345	-0.595982	1.21841	1.36508	0.551021	3.38179
HSPA5	mesothelioma	Simple mode	5	1.01404	1.01351	0.373676	-0.972435	3.00052	2.75672	0.378161	20.0959
HSPA5	mesothelioma	Weighted mode	5	-0.383976	0.765542	0.642316	-1.88444	1.11649	0.681148	0.151914	3.0541
WDR37	mesothelioma	MR Egger	4	-1.02402	0.927621	0.38468	-2.84216	0.79412	0.359149	0.0582999	2.21249
WDR37	mesothelioma	Weighted median	4	-0.784761	0.567474	0.166695	-1.89701	0.327489	0.456229	0.150017	1.38748
WDR37	mesothelioma	Inverse variance weighted	4	-0.586186	0.525217	0.264386	-1.61561	0.443239	0.556445	0.198769	1.55774
WDR37	mesothelioma	Simple mode	4	-0.746038	0.751963	0.394273	-2.21989	0.72781	0.474242	0.108621	2.07054
WDR37	mesothelioma	Weighted mode	4	-0.770312	0.60738	0.294186	-1.96078	0.420153	0.462869	0.140749	1.52219
YTHDC2	mesothelioma	MR Egger	3	0.180094	0.703203	0.840389	-1.19818	1.55837	1.19733	0.301742	4.75108
YTHDC2	mesothelioma	Weighted median	3	-0.20603	0.316736	0.515383	-0.826833	0.414773	0.813808	0.437432	1.51403
YTHDC2	mesothelioma	Inverse variance weighted	3	-0.218827	0.326895	0.503233	-0.859541	0.421887	0.803461	0.423356	1.52484
YTHDC2	mesothelioma	Simple mode	3	-0.903264	0.643884	0.295755	-2.16528	0.358749	0.405245	0.114718	1.43154
YTHDC2	mesothelioma	Weighted mode	3	-0.140284	0.347884	0.725789	-0.822137	0.541569	0.869111	0.439491	1.7187
ARAP2	mesothelioma	MR Egger	4	0.163264	0.574369	0.802946	-0.962498	1.28903	1.17735	0.381937	3.62925
ARAP2	mesothelioma	Weighted median	4	0.0782495	0.445554	0.86059	-0.795037	0.951536	1.08139	0.451565	2.58968
ARAP2	mesothelioma	Inverse variance weighted	4	0.0769519	0.436104	0.859938	-0.777811	0.931715	1.07999	0.45941	2.53886
ARAP2	mesothelioma	Simple mode	4	0.52767	0.804755	0.558821	-1.04965	2.10499	1.69498	0.35006	8.20702
ARAP2	mesothelioma	Weighted mode	4	0.0675252	0.497412	0.900614	-0.907402	1.04245	1.06986	0.403571	2.83616
TPR	mesothelioma	MR Egger	4	1.34865	0.589933	0.149569	0.192383	2.50492	3.85223	1.21213	12.2426
TPR	mesothelioma	Weighted median	4	0.15133	0.374021	0.68577	-0.581752	0.884412	1.16338	0.558918	2.42156
TPR	mesothelioma	Inverse variance weighted	4	0.0101064	0.630985	0.987221	-1.22662	1.24684	1.01016	0.293281	3.47932
TPR	mesothelioma	Simple mode	4	-2.40149	1.64967	0.241482	-5.63485	0.83187	0.090583	0.00357122	2.29761
TPR	mesothelioma	Weighted mode	4	0.462391	0.38176	0.312524	-0.285859	1.21064	1.58787	0.751368	3.35563
DTNBP1	mesothelioma	MR Egger	3	-1.18997	0.876536	0.404173	-2.90797	0.528045	0.304232	0.0545862	1.69561
DTNBP1	mesothelioma	Weighted median	3	-0.0489627	0.341487	0.885989	-0.718278	0.620353	0.952217	0.487591	1.85958
DTNBP1	mesothelioma	Inverse variance weighted	3	-0.0394775	0.34574	0.909093	-0.717127	0.638172	0.961292	0.488153	1.89302
DTNBP1	mesothelioma	Simple mode	3	-0.53925	0.562446	0.438853	-1.64164	0.563143	0.583185	0.193661	1.75618
DTNBP1	mesothelioma	Weighted mode	3	-0.300029	0.430873	0.558266	-1.14454	0.544483	0.740797	0.31837	1.72372
XK	mesothelioma	MR Egger	4	-1.08865	9.85644	0.922137	-20.4073	18.23	0.336671	1.37161e-09	8.26378e+07
XK	mesothelioma	Weighted median	4	1.70196	1.07131	0.112135	-0.397813	3.80173	5.48468	0.671788	44.7785
XK	mesothelioma	Inverse variance weighted	4	1.78155	1.17587	0.129748	-0.523146	4.08625	5.93905	0.592653	59.516
XK	mesothelioma	Simple mode	4	3.84158	1.79969	0.122479	0.31419	7.36897	46.599	1.36915	1585.99
XK	mesothelioma	Weighted mode	4	1.26227	1.39923	0.433486	-1.48022	4.00475	3.53343	0.227588	54.8584
ANO2	mesothelioma	MR Egger	3	2.37174	9.95523	0.851107	-17.1405	21.884	10.716	3.59721e-08	3.19225e+09
ANO2	mesothelioma	Weighted median	3	0.222285	1.1788	0.85043	-2.08816	2.53273	1.24893	0.123915	12.5878
ANO2	mesothelioma	Inverse variance weighted	3	1.13457	0.952083	0.233391	-0.731515	3.00065	3.10983	0.48118	20.0986
ANO2	mesothelioma	Simple mode	3	0.202276	1.47056	0.903194	-2.68003	3.08458	1.22419	0.0685611	21.8583
ANO2	mesothelioma	Weighted mode	3	0.196914	1.49834	0.90747	-2.73984	3.13367	1.21764	0.0645806	22.9581
WWC3	mesothelioma	MR Egger	5	-0.341893	1.9063	0.869093	-4.07823	3.39445	0.710424	0.0169373	29.7982
WWC3	mesothelioma	Weighted median	5	0.963572	0.816581	0.237997	-0.636928	2.56407	2.62104	0.528915	12.9886
WWC3	mesothelioma	Inverse variance weighted	5	0.986265	0.664244	0.137599	-0.315653	2.28818	2.6812	0.729312	9.85701
WWC3	mesothelioma	Simple mode	5	1.45291	1.20924	0.295828	-0.917202	3.82302	4.27553	0.399636	45.7421
WWC3	mesothelioma	Weighted mode	5	1.14221	0.952812	0.296778	-0.725305	3.00972	3.13367	0.484177	20.2817
NOP16	mesothelioma	MR Egger	3	-1.7909	1.27693	0.394325	-4.29369	0.711885	0.16681	0.0136545	2.03783
NOP16	mesothelioma	Weighted median	3	-0.72098	0.557831	0.196195	-1.81433	0.37237	0.486276	0.162947	1.45117
NOP16	mesothelioma	Inverse variance weighted	3	-0.714443	0.52776	0.175823	-1.74885	0.319966	0.489465	0.173973	1.37708
NOP16	mesothelioma	Simple mode	3	-0.883329	0.831292	0.399299	-2.51266	0.746003	0.413405	0.0810523	2.10856
NOP16	mesothelioma	Weighted mode	3	-0.743867	0.609299	0.346536	-1.93809	0.450359	0.475272	0.143978	1.56888
RRM2B	mesothelioma	MR Egger	3	-0.569177	1.20952	0.719992	-2.93984	1.80149	0.565991	0.0528742	6.05864
RRM2B	mesothelioma	Weighted median	3	0.518347	0.444715	0.243788	-0.353295	1.38999	1.67925	0.70237	4.01481
RRM2B	mesothelioma	Inverse variance weighted	3	0.548007	0.492618	0.26595	-0.417525	1.51354	1.7298	0.658675	4.54278
RRM2B	mesothelioma	Simple mode	3	0.603737	0.718009	0.48894	-0.803561	2.01103	1.82894	0.447732	7.47104
RRM2B	mesothelioma	Weighted mode	3	0.58765	0.491806	0.354613	-0.376291	1.55159	1.79975	0.686403	4.71897
TNFRSF17	mesothelioma	MR Egger	3	3.48304	3.51458	0.502869	-3.40554	10.3716	32.5586	0.0331889	31940.2
TNFRSF17	mesothelioma	Weighted median	3	-0.594747	0.958615	0.534979	-2.47363	1.28414	0.551702	0.0842783	3.61155
TNFRSF17	mesothelioma	Inverse variance weighted	3	-0.717937	0.879352	0.414249	-2.44147	1.00559	0.487757	0.087033	2.73353
TNFRSF17	mesothelioma	Simple mode	3	-1.78145	1.6698	0.397761	-5.05427	1.49136	0.168393	0.00638203	4.44314
TNFRSF17	mesothelioma	Weighted mode	3	-0.0286746	1.08576	0.981329	-2.15677	2.09942	0.971733	0.115698	8.16143
SNX29	mesothelioma	MR Egger	6	0.190222	0.448928	0.693558	-0.689676	1.07012	1.20952	0.501738	2.91573
SNX29	mesothelioma	Weighted median	6	-0.120978	0.272725	0.657339	-0.655518	0.413562	0.886053	0.519173	1.5122
SNX29	mesothelioma	Inverse variance weighted	6	-0.11713	0.22837	0.608024	-0.564736	0.330476	0.889469	0.56851	1.39163
SNX29	mesothelioma	Simple mode	6	-0.0804989	0.343834	0.824175	-0.754413	0.593415	0.922656	0.470287	1.81016
SNX29	mesothelioma	Weighted mode	6	-0.089523	0.279229	0.761473	-0.636811	0.457765	0.914367	0.528977	1.58054
COL9A2	mesothelioma	MR Egger	4	0.269465	0.630542	0.710733	-0.966397	1.50533	1.30926	0.380451	4.50563
COL9A2	mesothelioma	Weighted median	4	0.150134	0.340856	0.659602	-0.517943	0.818212	1.16199	0.595744	2.26644
COL9A2	mesothelioma	Inverse variance weighted	4	0.175339	0.333541	0.599104	-0.478401	0.82908	1.19165	0.619773	2.29121
COL9A2	mesothelioma	Simple mode	4	-0.216142	0.557142	0.723945	-1.30814	0.875856	0.805621	0.270323	2.40093
COL9A2	mesothelioma	Weighted mode	4	0.196596	0.369085	0.6312	-0.52681	0.920002	1.21725	0.590486	2.5093
H6PD	mesothelioma	MR Egger	5	-0.317066	0.805515	0.720169	-1.89587	1.26174	0.728283	0.150187	3.53157
H6PD	mesothelioma	Weighted median	5	-0.126745	0.260602	0.626717	-0.637525	0.384036	0.880959	0.528599	1.4682
H6PD	mesothelioma	Inverse variance weighted	5	-0.0892747	0.425427	0.833787	-0.923111	0.744562	0.914594	0.397281	2.10552
H6PD	mesothelioma	Simple mode	5	1.79215	1.02689	0.155883	-0.220549	3.80486	6.00237	0.802078	44.9188
H6PD	mesothelioma	Weighted mode	5	-0.204703	0.288963	0.517793	-0.77107	0.361664	0.814889	0.462518	1.43572
VAMP3	mesothelioma	MR Egger	3	-0.20284	0.496327	0.753012	-1.17564	0.769961	0.816409	0.308621	2.15968
VAMP3	mesothelioma	Weighted median	3	0.201059	0.304238	0.5087	-0.395246	0.797365	1.2227	0.673514	2.21968
VAMP3	mesothelioma	Inverse variance weighted	3	0.229711	0.292614	0.432435	-0.343813	0.803235	1.25824	0.709062	2.23275
VAMP3	mesothelioma	Simple mode	3	1.18717	0.758188	0.257884	-0.298878	2.67322	3.2778	0.74165	14.4865
VAMP3	mesothelioma	Weighted mode	3	0.0953773	0.316737	0.791741	-0.525427	0.716182	1.10007	0.591303	2.0466
PER3	mesothelioma	MR Egger	5	0.626728	0.50333	0.30147	-0.359798	1.61325	1.87148	0.697817	5.01912
PER3	mesothelioma	Weighted median	5	0.219424	0.352692	0.533849	-0.471851	0.9107	1.24536	0.623846	2.48606
[truncated: 24,776 more rows]

## Sheet: Table S4
Table S4 GO enrichment results
[truncated: 308 more rows]

## Sheet: Table S5
Table S5 KEGG enrichment results
[truncated: 10 more rows]

## Sheet: Table S6
ALOX15.table.MRresult
[truncated: 97 more rows]

## Sheet: Table S7
Table S7 heterogeneity
[truncated: 10,501 more rows]
